# Supplementary material for: Genomic insight of sulfate reducing bacterial genus Desulfofaba reveals their metabolic versatility in biogeochemical cycling
Source: BMC Genomics. 2023 Apr 19;24:209. doi: 10.1186/s12864-023-09297-2 (PMC10116758; doi:10.1186/s12864-023-09297-2)
Supplement: Supplementary file 11 — Additional file 11. Detailed annotation of the three Desulfofaba genomes. [file 12864_2023_9297_MOESM11_ESM.xlsx]

## Sheet: annotation Gene ID
Metabolism	Pathway	Gene	KO	Function	2740891818	2928859439	2929304470
Sulfur Cycle databases modified from De Anda et al., 2017	Sulfite oxidation/ sulfate reduction (1,5,11)	aprA	K00394	adenylylsulfate reductase, subunit A [EC:1.8.99.2]	2740991311	2928861281	2929308899
		aprB	K00395	adenylylsulfate reductase, subunit B [EC:1.8.99.2]	2740991310	2928861282	2929308900
		APR	K05907	adenylyl-sulfate reductase (glutathione) [EC:1.8.4.9]
		cysN	K00955	cysNC bifunctional enzyme CysN/CysC [EC:2.7.7.4 2.7.1.25]
		sat	K00958	sat, met3 sulfate adenylyltransferase [EC:2.7.7.4]	2740991103;2740991316	2928861276	2929308738;2929309943
		APA1	K00988	APA1 2 sulfate adenylyltransferase (ADP) / ATP adenylyltransfera se [EC:2.7.7.5 2.7.7.53]
		PAPS	K13811	PAPSS 3'-phosphoadenosine 5'-phosphosulfate synthase [EC:2.7.7.4 2.7.1.25]
		HINT	K22966	HINT4 sulfate adenylyltransferase (ADP) / adenylylsulfatase [EC: 2.7.7.5 3.6.2.1]
		SoeC	K21309	sulfite dehydrogenase (quinone) subunit SoeC
		SoeA	K21307	sulfite dehydrogenase (quinone) subunit SoeA [EC:1.8.5.6]
		SoeB	K21308	sulfite dehydrogenase (quinone) subunit SoeB
		SorA	K05301	sulfite dehydrogenase (cytochrome) subunit A [EC:1.8.2.1]
		SorB	K00386	sulfite dehydrogenase (cytochrome) subunit B [EC:1.8.2.1]
		SUOX	K00387	sulfite oxidase [EC:1.8.3.1]
	Sulfate reduction (5) Assimilation pathway	cysJ	K00380	sulfite reductase (NADPH) flavoprotein alpha-component [EC:1.8.1.2]
		cysI	K00381	sulfite reductase (NADPH) hemoprotein beta-component [EC:1.8.1.2]
		cysH	K00390	phosphoadenosine phosphosulfate reductase [EC:1.8.4.8 1.8.4.10]
		sir	K00392	sir sulfite reductase (ferredoxin) [EC:1.8.7.1]
		fsr	K21816	sulfite reductase (coenzyme F420) [EC:1.8.98.3]
		cysC	K00860	adenylylsulfate kinase [EC:2.7.1.25]
		cysN	K00956	cysN sulfate adenylyltransferase subunit 1 [EC:2.7.7.4]
		cysD	K00957	cysD sulfate adenylyltransferase subunit 2 [EC:2.7.7.4]
		cysQ,	K01082	MET22, BPNT1; 3'(2'), 5'-bisphosphate nucleotidase [EC:3.1.3.7]		2928861754	2929308312
		IMPAD1, IMPA3	K15759	Golgi-resident PAP phosphatase [EC:3.1.3.7]
		SAL	K15422	3'(2'), 5'-bisphosphate nucleotidase / inositol polyphosphate 1-phosphatase [EC:3.1.3.7 3.1.3.57]
		nrnA	K06881	bifunctional oligoribonuclease and PAP phosphatase NrnA [EC:3.1.3.7 3.1.13.3]	2740992700	2928861299	2929309400
		cysA	K02045	sulfate/thiosulfate transport system ATP-binding protein [EC:7.3.2.3]
		cysU	K02046	sulfate/thiosulfate transport system permease protein
		cysW	K02047	cysW sulfate/thiosulfate transport system permease protein
		cysP	K02048	cysP sulfate/thiosulfate transport system substrate-binding protein
		sbp	K23163	sulfate/thiosulfate transport system substrate-binding protein
	Sulfide oxidation (11)	tusD	K07235	tusD, dsrE tRNA 2-thiouridine synthesizing protein D [EC:2.8.1.- ]
		tusC,	K07236	dsrF; tRNA 2-thiouridine synthesizing protein C
		pufA	K08926	pufA light-harvesting complex 1 alpha chain
		pufB	K08927	pufB light-harvesting complex 1 beta chain
		pufL	K08928	photosynthetic reaction center L subunit
		pufM	K08929	pufM photosynthetic reaction center M subunit
		puhA	K13991	photosynthetic reaction center H subunit
		pufX	K13994	photosynthetic reaction center PufX protein
		sqr	K17218	sulfide:quinone oxidoreductase [EC:1.8.5.4]
		fccB	K17229	sulfide dehydrogenase [flavocytochrome c] flavoprotein chain
		fccA	K17230	cytochrome subunit of sulfide dehydrogenase
		sudA	K20202	sulfide dehydrogenase subunit alpha [EC:1.8.1.19]
		sudB	K20203	sulfide dehydrogenase subunit beta [EC:1.8.1.19]
	Cysteate degradation (12)	suyB	K16846	(2R)-sulfolactate sulfo-lyase subunit beta [EC:4.4.1.24]
		suyA	K16845	(2R)-sulfolactate sulfo-lyase subunit alpha [EC:4.4.1.24]
	DimethylSulfone degradation (13)	sauS	K15515	sulfoacetaldehyde dehydrogenase [EC:1.2.1.81]
		dmoA	K16967	dimethyl-sulfide monooxygenase [EC:1.14.13.131]
	Sulfolactate degradation (15)	comC	K05884	L-2-hydroxycarboxylate dehydrogenase (NAD+) [EC:1.1.1.337]
		comD	K06034	sulfopyruvate decarboxylase subunit alpha [EC:4.1.1.79]
		domDE	K24393	sulfopyruvate decarboxylase [EC:4.1.1.79]
		SPP1, BNSP, OPN	K06250	BNSP, OPN; secreted phosphoprotein 1
		comE	K13039	sulfopyruvate decarboxylase subunit beta [EC:4.1.1.79]
		pta	K13788	pta phosphate acetyltransferase [EC:2.3.1.8]			2929305023;2929309526
		slcC	K16843	(S)-sulfolactate dehydrogenase [EC:1.1.1.310]
		comC	K16844	(2R)-3-sulfolactate dehydrogenase (NADP+) [EC:1.1.1.338]
		cuyA	K17950	L-cysteate sulfo-lyase [EC:4.4.1.25]
	DMS degradation (16)	ssuD	K04091	alkanesulfonate monooxygenase [EC:1.14.14.5 1.14.14.34]
		ddhA	K16964	dimethylsulfide dehydrogenase subunit alpha [EC:1.8.2.4]
		ddhB	K16965	dimethylsulfide dehydrogenase subunit beta
		ddhC	K16966	dimethylsulfide dehydrogenase subunit gamma
		sfnG	K17228	dimethylsulfone monooxygenase [EC:1.14.14.35]
	DMSP degradation (17)	dddL	K16953	dddL dimethylpropiothetin dethiomethylase [EC:4.4.1.3]
		dmdA	K17486	dimethylsulfoniopropionate demethylase [EC:2.1.1.269]
		dmdB	K20034	3-(methylthio)propionyl---CoA ligase [EC:6.2.1.44]
		dmdC	K20035	3-(methylthio)propanoyl-CoA dehydrogenase [EC:1.3.8.-]
		dmdD	K20036	(methylthio)acryloyl-CoA hydratase [EC:4.2.1.155]
	Sulfoacetaldehyde degradation (19)	isfD	K15373	sulfoacetaldehyde reductase [EC:1.1.1.313]
		safD	K19699	sulfoacetaldehyde dehydrogenase [EC:1.2.1.73]
		xsc	K03852	sulfoacetaldehyde acetyltransferase [EC:2.3.3.15]			2929309606
	Thiosulfate oxidation (2)	doxA	K16936	thiosulfate dehydrogenase (quinone) small subunit [EC:1.8.5.2]
		doxD	K16937	thiosulfate dehydrogenase (quinone) large subunit [EC:1.8.5.2]
		doxDA	K05908	thiosulfate dehydrogenase (quinone) [EC:1.8.5.2]
		soxA	K17222	L-cysteine S-thiosulfotransferase [EC:2.8.5.2]
		soxX	K17223	soxX L-cysteine S-thiosulfotransferase [EC:2.8.5.2]
		soxB	K17224	S-sulfosulfanyl-L-cysteine sulfohydrolase [EC:3.1.6.20]
		soxY	K17226	soxY sulfur-oxidizing protein SoxY
		soxZ	K17227	soxZ sulfur-oxidizing protein SoxZ
		soxC	K17225	sulfane dehydrogenase subunit SoxC
		tsdA	K19713	thiosulfate dehydrogenase [EC:1.8.2.2]		2928860916
		soxD	K22622	S-disulfanyl-L-cysteine oxidoreductase SoxD [EC:1.8.2.6]
	Elemental sulfur disproportionation (20)	sor	K16952	sulfur oxygenase/reductase [EC:1.13.11.55]
		ETHE1	K17725	sulfur dioxygenase [EC:1.13.11.18]
	Taurine degradation (22)	tmoC,	K15762	tbuB, touC; toluene monooxygenase system ferredoxin
		tmoF,	K15765	tbuC, touF; toluene monooxygenase electron transfer
		msmA	K16968	methanesulfonate monooxygenase subunit alpha [EC:1.14.13.111]
		msmB	K16969	methanesulfonate monooxygenase subunit beta [EC:1.14.13.111]
	23_DS_M_Dimethyl sulfide_O_C	tauD	K03119	taurine dioxygenase [EC:1.14.11.17]
		tpa	K03851	tpa taurine-pyruvate aminotransferase [EC:2.6.1.77]	2740991809		2929309596;2929309616
		toa	K15372	toa taurine---2-oxoglutarate transaminase [EC:2.6.1.55]
		tauA	K15551	tauA taurine transport system substrate-binding protein
		tauB	K10831	tauB taurine transport system ATP-binding protein [EC:7.6.2.7]
		tauC	K15552	tauC taurine transport system permease protein			2929309103
		tauX	K07255	taurine dehydrogenase small subunit [EC:1.4.2.-]
		tauY	K07256	taurine dehydrogenase large subunit [EC:1.4.2.-]
	Methanogenesis from DMS (23)	mtsA	K16954	mtsA methylthiol:coenzyme M methyltransferase [EC:2.1.1.251]
		mtsB	K16955	methylated-thiol--corrinoid protein
	Sulfolipid biosynthesis (27)	gabD	K00135	gabD succinate-semialdehyde dehydrogenase / glutarate-semialdehy de dehydrogenase [EC:1.2.1.16 1.2.1.79 1.2.1.20]	2740990232;2740990756;2740993351		2929309171;2929305043
	Tetrathionate reduction (4)	phsA	K08352	psrA thiosulfate reductase / polysulfide reductase chain A [EC:1.8.5.5]	2740994275	2928861926	2929304615
		phsB	K08353	phsB thiosulfate reductase electron transport protein
		phsC	K08354	phsC thiosulfate reductase cytochrome b subunit	2740991945		2929308679
		ttrA	K08357	ttrA tetrathionate reductase subunit A
		ttrB	K08358	ttrB tetrathionate reductase subunit B	2740993690		2929310386
		ttrC	K08359	ttrC tetrathionate reductase subunit C
		asrA	K16950	asrA anaerobic sulfite reductase subunit A
		asrB	K16951	asrB anaerobic sulfite reductase subunit B
		asrC	K00385	asrC anaerobic sulfite reductase subunit C	2740994768		2929306792
	Sulfur (sulfate and dimethyl sulfoxide) reduction (10) Dissimilatory pathway	dmsB	K00184	dmsB dimethyl sulfoxide reductase iron-sulfur subunit
		dmsC	K00185	dmsC dimethyl sulfoxide reductase membrane subunit
		dmsA	K07306	dmsA anaerobic dimethyl sulfoxide reductase subunit A [EC:1.8.5.3]	2740991209		2929309974
		dmsB	K07307	dmsB anaerobic dimethyl sulfoxide reductase subunit B
		dmsC	K07308	dmsC anaerobic dimethyl sulfoxide reductase subunit C
		dsrA	K11180	dsrA dissimilatory sulfite reductase alpha subunit [EC:1.8.99.5]	2740990684	2928862423	2929309219
		dsrB	K11181	dsrB dissimilatory sulfite reductase beta subunit [EC:1.8.99.5]	2740990685	2928862424	2929309218
		dsrC	K23077	dissimilatory sulfite reductase related protein	2740993094	2928862109	2929308161
		qmoA	K16885	qmoA quinone-modifying oxidoreductase, subunit QmoA	2740991312	2928861280	2929308898
		qmoB	K16886	qmoB quinone-modifying oxidoreductase, subunit QmoB	2740991313	2928861279	2929308897
		qmoC	K16887	qmoC quinone-modifying oxidoreductase, subunit QmoC	2740991314	2928861278	2929308896
	Elemental sulfur reduction (6)	psrB	K16293	psrB polysulfide reductase chain B
		psrC	K16294	psrC polysulfide reductase chain C
		sreA	K17219	sreA sulfur reductase molybdopterin subunit
		sreB	K17220	sreB sulfur reductase FeS subunit
		sreC	K17221	sreC sulfur reductase membrane anchor
		hydA	K17993	hydA sulfhydrogenase subunit alpha [EC:1.12.1.3 1.12.1.5]		2928860360
		hydD	K17994	hydD sulfhydrogenase subunit delta [EC:1.12.1.3 1.12.1.5]		2928860359
		hydG	K17995	hydG sulfhydrogenase subunit gamma (sulfur reductase) [EC:1.12.9 8.4]	2740991085;2740993095	2928860358	2929305151;2929308160
		hydB	K17996	hydB sulfhydrogenase subunit beta (sulfur reductase) [EC:1.12.98 .4]	2740991086;2740993096	2928860358	2929305150;2929308159
	Thiosulfate disproportionation (7)	TST,	K01011	TST, MPST, sseA thiosulfate/3-mercaptopyruvate sulfurtransferase [EC:2.8.1.1 2.8.1.2]			2929305141;2929305144
		glpE	K02439	glpE thiosulfate sulfurtransferase [EC:2.8.1.1]
	Carbon disulfide degradation (8)	csh	K20499	csh carbon disulfide hydrolase [EC:3.13.1.5]
	Alkane sulfonate reduction (9)	ssuE	K00299	ssuE FMN reductase [EC:1.5.1.38]
		ssuA	K15553	ssuA sulfonate transport system substrate-binding protein	2740990196
		ssuC	K15554	ssuC sulfonate transport system permease protein	2740990194	2928859782
		ssuB	K15555	ssuB sulfonate transport system ATP-binding protein [EC:3.6.3.-]	2740990195;2740993853	2928859781	2929308112
	Sulfolipid biosynthesis (27)	SQD1	K06118	SQD1, sqdB UDP-sulfoquinovose synthase [EC:3.13.1.1]			2929305391
	Sulfate ester hydorlysis	atsK	K22303	alpha-ketoglutarate-dependent sulfate ester dioxygenase [EC:1.14.11.-]
		ARSE	K18222	arylsulfatase E [EC:3.1.6.-]
		ARSG	K12381	arylsulfatase G [EC:3.1.6.-]
		ARSK	K12376	arylsulfatase K [EC:3.1.6.-]
		ARSI_J	K12375	arylsulfatase I/J [EC:3.1.6.-]
		ARSD_F_H	K12374	arylsulfatase D/F/H [EC:3.1.6.-]
		ARSB	K01135	arylsulfatase B [EC:3.1.6.12]
		ARSA	K01134	arylsulfatase A [EC:3.1.6.8]
		E3.1.6.1	K01130	arylsulfatase [EC:3.1.6.1]
		STS	K01131	steryl-sulfatase [EC:3.1.6.2]
		GALNS	K01132	N-acetylgalactosamine-6-sulfatase [EC:3.1.6.4]
		betC	K01133	choline-sulfatase [EC:3.1.6.6]
		IDS	K01136	iduronate 2-sulfatase [EC:3.1.6.13]
		GNS	K01137	N-acetylglucosamine-6-sulfatase [EC:3.1.6.14]
		K01138	K01138	uncharacterized sulfatase [EC:3.1.6.-]
		SULF	K14607	extracellular sulfatase Sulf [EC:3.1.6.-]
	Sulfite assimilation	cysO	K10150	cysteine synthase / O-phosphoserine sulfhydrylase / cystathionine beta-synthase [EC:2.5.1.47 2.5.1.65 4.2.1.22]
		cysK	K01738	cysteine synthase A	2740994583		2929306807
		cysM	K12339	cysteine synthase B	2740991868	2928859455	2929307777
		ATCYSC1	K13034	L-3-cyanoalanine synthase/ cysteine synthase [EC:2.5.1.47 4.4.1.9]
		MET17	K17069	O-acetylhomoserine/O-acetylserine sulfhydrylase [EC:2.5.1.49 2.5.1.47]
		cysE	K00640	Serine O-acetyltransferase [EC:2.3.1.30]	2740993361		2929306005;2929306023;2929308448
		cysE	K23304	Serine O-acetyltransferase [EC:2.3.1.30]
		mccB	K17217	cystathionine gamma-lyase / homocysteine desulfhydrase [EC:4.4.1.1 4.4.1.2]
		metB	K01739	cystathionine gamma-synthase [EC:2.5.1.48]	2740995382		2929305213
		metZ	K10764	O-succinylhomoserine sulfhydrylase [EC:2.5.1.-]
		metA	K00651	homoserine O-succinyltransferase/O-acetyltransferase [EC:2.3.1.46 2.3.1.31]
		metX	K00641	homoserine O-acetyltransferase/O-succinyltransferase [EC:2.3.1.31 2.3.1.46]	2740990902		2929307206
	Sulfate transporter	TC.SULP	K03321	sulfate permease, SulP family	2740991161;2740991479;2740991562;2740993658	2928860669	2929305742;2929306682;2929310238
		ylnA, cysP	K16331	sulfate permease
	Methionine sulfoxide reduction	msrP	K07147	methionine sulfoxide reductase catalytic subunit [EC:1.8.-.-]
		msrQ	K17247	methionine sulfoxide reductase heme-binding subunit
		msrA	K07304	peptide-methionine (S)-S-oxide reductase [EC:1.8.4.11]	2740991427	2928862573	2929306674;2929308631
		msrB	K07305	peptide-methionine (R)-S-oxide reductase [EC:1.8.4.12]		2928862573	2929306674
		msrC	K08968	L-methionine (R)-S-oxide reductase [EC:1.8.4.14]
		msrAB	K12267	peptide methionine sulfoxide reductase msrA/msrB [EC:1.8.4.11 1.8.4.12]	2740991427	2928862573	2929306674
	Methanethiol	SELENBP1	K17285	methanethiol oxidase [EC:1.8.3.4]
		mddA	K21310	methanethiol S-methyltransferase [EC:2.1.1.334]			2929308243
Nitrogen Cycle databases modified from Kuypers et al., 2018	Cytoplasmic assimilatory nitrate reduction	nasA	K00372	assimilatory nitrate reductase catalytic subunit [EC:1.7.99.-]
		nasB	K00360	assimilatory nitrate reductase electron transfer subunit [EC:1.7.99.-]
	Membrane-bounded nitrate reductase/nitrite oxidoredutase	narG, narZ, nxrA	K00370	nitrate reductase / nitrite oxidoreductase, alpha subunit [EC:1.7.5.1 1.7.99.4]
		narH, narY, nxrB	K00371	nitrate reductase / nitrite oxidoreductase, beta subunit [EC:1.7.5.1 1.7.99.4]
		narI, narV	K00374	nitrate reductase gamma subunit [EC:1.7.5.1 1.7.99.4]	2740992770	2928860244	2929306925
		narJ, narW	K00373	nitrate reductase molybdenum cofactor assembly chaperone NarJ/NarW
		narB	K00367	ferredoxin-nitrate reductase [EC:1.7.7.2]
	Periplasmic nitrate reductase	napA	K02567	nitrate reductase NapA [EC:1.7.99.4]			2929306159
		napB	K02568	nitrate reductase (cytochrome), electron transfer subunit			2929306160
		NR	K10534	nitrate reductase (NAD(P)H) [EC:1.7.1.1 1.7.1.2 1.7.1.3]
	Nitric oxide oxidation	hmp, YHB1	K05916	nitric oxide dioxygenase [EC:1.14.12.17]			2929309549
	Periplasmic nitrite reduction	nirK	K00368	nitrite reductase (NO-forming) [EC:1.7.2.1] (Cu-containing nitrite reductase)
		nirS	K15864	nitrite reductase (NO-forming) / hydroxylamine reductase [EC:1.7.2.1 1.7.99.1] (haem- containing cd1 nitrite reductase)
	Nitric oxide reduction	norB	K04561	nitric oxide reductase subunit B [EC:1.7.2.5] (catalytic subunit)			2929309821
		norC	K02305	nitric oxide reductase subunit C
		norE	K02164	nitric oxide reductase NorE protein
		norQ	K04748	nitric oxide reductase NorQ protein
		norF	K04747	nitric oxide reductase NorF protein
		norD	K02448	nitric oxide reductase NorD protein
		CYP55	K15877	fungal nitric oxide reductase [EC:1.7.1.14] (NADH-dependent cytochrome P450 nitric oxide reductase (P450 NOR, p450nor))
		norV	K12264	anaerobic nitric oxide reductase flavorubredoxin	2740994773	2928861216	2929307901;2929309203
		norW	K12265	nitric oxide reductase FlRd-NAD(+) reductase [EC:1.18.1.-]
	Hydroxylamine oxidatioin	hao	K10535	hydroxylamine dehydrogenase [EC:1.7.2.6]	2740992568;2740993692		2929307652;2929310384
	Periplasmic nitrous oxide reduction	nosZ	K00376	nitrous-oxide reductase [EC:1.7.2.4] (catalytic subunit)
		nosD	K07218	nitrous oxide reduction; nitrous oxide accessory protein
		nosF	K19340	Cu-processing system ATP-binding protein (cytoplasmic ABC subunit)
		nosY	K19341	Cu-processing system permease protein (trans-membrane subunit)
		nosL	K19342	copper chaperone NosL
		nosR	K19339	NosR/NirI family transcriptional regulator, nitrous oxide reductase regulator			2929306606
	Periplasmic dissimilatory nitrite reduction	nrfA	K03385	nitrite reductase (cytochrome c-552) [EC:1.7.2.2]
		nrfH	K15876	cytochrome c nitrite reductase small subunit
		nrfF	K04017	formate-dependent nitrite reductase complex subunit NrfF
		nrfG	K04018	formate-dependent nitrite reductase complex subunit NrfG
		NIT-6	K17877	nitrite reductase (NAD(P)H) [EC:1.7.1.4]
	Assimilatory nitrite reduction	nirB	K00362	nitrite reductase (NADH) large subunit [EC:1.7.1.15]			2929306448
		nirD	K00363	nitrite reductase (NADH) small subunit [EC:1.7.1.15]
		nirA	K00366	ferredoxin-nitrite reductase [EC:1.7.7.1]
	Nitrogen fixation	nifD	K02586	nitrogenase molybdenum-iron protein alpha chain [EC:1.18.6.1]	2740994264;2740995023		2929307936
		nifH	K02588	nitrogenase iron protein NifH [EC:1.18.6.1]	2740994267;2740995026		2929307933
		nifK	K02591	nitrogenase molybdenum-iron protein beta chain [EC:1.18.6.1]	2740994263		2929307937
		nifB	K02585	nitrogen fixation protein NifB	2740991443;2740994262		2929305135;2929307932
		vnfD	K22896	vanadium-dependent nitrogenase alpha chain
		vnfK	K22897	vanadium-dependent nitrogenase beta chain
		vnfG	K22898	vanadium nitrogenase delta subunit
		vnfH	K22899	vanadium nitrogenase iron protein
		anfG	K00531	nitrogenase delta subunit [EC:1.18.6.1]
	Hydrazine oxidation	hdh	K20935	hydrazine dehydrogenase [EC:1.7.2.8]
	Hydrazine synthesis	hzsC	K20932	hydrazine synthase subunit [EC:1.7.2.7]
		hzsB	K20933	hydrazine synthase subunit [EC:1.7.2.7]
		hzsA	K20934	hydrazine synthase subunit [EC:1.7.2.7]
	Aerobic ammonia oxidation	pmoA-amoA	K10944	methane/ammonia monooxygenase subunit A [EC:1.14.18.3 1.14.99.39]
		pmoB-amoB	K10945	methane/ammonia monooxygenase subunit B
		pmoC-amoC	K10946	methane/ammonia monooxygenase subunit C
	Hydroxylamine reduction	hcp	K05601	hydroxylamine reductase [EC:1.7.99.1]	2740994758		2929306173;2929306783;2929306790
	Nitrite disproportionation	NP7	K22962	nitrite dismutase [EC:1.7.6.1]
	Ammonia assimilation	glnA, GLUL	K01915	glutamine synthetase [EC:6.3.1.2]	2740990099;2740992379;2740995208	2928860759	2929305045;2929309506;2929309746
		GLT1	K00264	glutamate synthase (NADH) [EC:1.4.1.14]
		gltB	K00265	glutamate synthase (NADPH) large chain [EC:1.4.1.13]	2740993520;2740992372	2928862609;2928860719	2929309961;2929308405
		gltD	K00266	glutamate synthase (NADPH) small chain [EC:1.4.1.13]	2740992310;2740993521;2740990197;2740991088;2740993100	2928861249	2929309962;2929304507;2929305148;2929308156;2929308299;2929309139
		GLU, gltS	K00284	glutamate synthase (ferredoxin) [EC:1.4.7.1]
		GLUD1_2	K00261	glutamate dehydrogenase (NAD(O)+) [EC:1.4.1.3]		2928860927	2929310223
		gdhA	K00262	glutamate dehydrogenase (NADP+) [EC:1.4.1.4]	2740991516		2929306664
		GDH2	K15371	glutamate dehydrogenase [EC:1.4.1.2]
		gudB, rocG	K00260	glutamate dehydrogenase [EC:1.4.1.2] NAD+
	Nitrile hydration	nthA	K01721	nitrile hydratase subunit alpha [EC:4.2.1.84]
		nthB	K20807	nitrile hydratase subunit beta [EC:4.2.1.84]
	carbamoyl phosphate degradation	CPS1	K01948	carbamoyl-phosphate synthase (ammonia) [EC:6.3.4.16]
		arcC	K00926	carbamate kinase [EC:2.7.2.2]		2928860255
	Nitroalkane oxidation	ncd2, npd	K00459	nitronate monooxygenase [EC:1.13.12.16]	2740992133;2740992302	2928860848	2929305288;2929306470
		NAO	K19823	nitroalkane oxidase [EC:1.7.3.1]
	Nitrate/Nitrite transporter	NRT, narK, nrtP, nasA	K02575	MFS transporter, NNP family, nitrate/nitrite transporter
		nrtA, nasF, cynA	K15576	nitrate/nitrite transport system substrate-binding protein			2929308115
		nrtB, nasE, cynB	K15577	nitrate/nitrite transport system permease protein			2929308116
		nrtC, nasD	K15578	nitrate/nitrite transport system ATP-binding protein [EC:3.6.3.-]
		nrtD, cynD	K15579	nitrate/nitrite transport system ATP-binding protein
		nirC	K02598	nitrite transporter
		narT	K10850	MFS transporter, NNP family, putative nitrate transporter
	Ammonium transporter	amt, AMT, MEP	K03320	ammonium transporter, Amt family	2740990381;2740992377;2740993486;2740994259;2740995220	2928860761	2929304929;2929307931;2929309497;2929309508;2929310047
		SLC42A, RHAG, RHBG, RHCG, CD241	K06580	ammonium transporter Rh
Glycolysis	Glucokinase/Hexokinase	HK	K00844	hexokinase [EC:2.7.1.1]
		GCK	K12407	glucokinase [EC:2.7.1.2]
		glk	K00845	glucokinase [EC:2.7.1.2]		2928859921
		glk	K25026	glucokinase [EC:2.7.1.2]
		ppgK	K00886	polyphosphate glucokinase [EC:2.7.1.63]
		ADPGK	K08074	ADP-dependent glucokinase [EC:2.7.1.147]
		pfkC	K00918	ADP-dependent phosphofructokinase/glucokinase [EC:2.7.1.146 2.7.1.147]
	Glucose-6-phosphate isomerase	GPI, pgi	K01810	glucose-6-phosphate isomerase [EC:5.3.1.9]	2740990764	2928860297	2929304955
		pgi1	K06859	glucose-6-phosphate isomerase, archaeal
		tal-pgi	K13810	transaldolase / glucose-6-phosphate isomerase [EC:2.2.1.2 5.3.1.9]
		pgi-pmi	K15916	glucose/mannose-6-phosphate isomerase [EC:5.3.1.9 5.3.1.8]
	6-phosphofructokinase	pfkA,PFK	K00850	6-phosphofructokinase 1 [EC:2.7.1.11]	2740991682	2928862120	2929304551
		pfkB	K16370	6-phosphofructokinase 2 [EC:2.7.1.11]
		pfk, pfp	K21071	ATP-dependent phosphofructokinase / diphosphate-dependent phosphofructokinase [EC:2.7.1.11 2.7.1.90]		2928862186
		pfkC	K00918	ADP-dependent phosphofructokinase/glucokinase [EC:2.7.1.146 2.7.1.147]
		PFK9	K24182	6-phosphofructokinase [EC:2.7.1.11]
	Fructose-bisphosphate aldolase	ALDO	K01623	fructose-bisphosphate aldolase, class I [EC:4.1.2.13]	2740992555
		FBA, fbaA	K01624	fructose-bisphosphate aldolase, class II [EC:4.1.2.13]	2740990464	2928860100	2929307332
		fbaB	K11645	fructose-bisphosphate aldolase, class I [EC:4.1.2.13]	2740994907;2740992243	2928861692	2929308416;2929310551;2929310476
		K16305	K16305	fructose-bisphosphate aldolase / 6-deoxy-5-ketofructose 1-phosphate synthase [EC:4.1.2.13 2.2.1.11]
		K16306	K16306	fructose-bisphosphate aldolase / 2-amino-3,7-dideoxy-D-threo-hept-6-ulosonate synthase [EC:4.1.2.13 2.2.1.10]	2740992243;2740994907	2928861692;2928862060	2929310476;2929310551
		K01622	K01622	fructose 1,6-bisphosphate aldolase/phosphatase [EC:4.1.2.13 3.1.3.11]
	Triosephosphate isomerase	TPI,tpiA	K01803	triosephosphate isomerase (TIM) [EC:5.3.1.1]	2740990297;2740990541	2928860028;2928861027	2929307410;2929310074
	Glyceraldehyde 3-phosphate dehydrogenase	GAPDH, gapA	K00134	glyceraldehyde 3-phosphate dehydrogenase (phosphorylating) [EC:1.2.1.12]	2740990673;2740991389	2928861028;2928860480	2929306904;2929310388
		gpap2	K00150	glyceraldehyde-3-phosphate dehydrogenase (NAD(P)) [EC:1.2.1.59]
		GAPDHS	K10705	glyceraldehyde-3-phosphate dehydrogenase (phosphorylating), spermatogenic [EC:1.2.1.12]
	Phosphoglycerate kinase	PGK, pgk	K00927	phosphoglycerate kinase [EC:2.7.2.3]	2740990541	2928860028	2929307410
	glyceraldehyde-3-phosphate dehydrogenase	gapN	K00131	glyceraldehyde-3-phosphate dehydrogenase (NADP+) [EC:1.2.1.9]
		gapor	K11389	glyceraldehyde-3-phosphate dehydrogenase (ferredoxin) [EC:1.2.7.6]
		gapN	K18978	glyceraldehyde-3-phosphate dehydrogenase [NAD(P)+] [EC:1.2.1.90]
	Phosphoglycerate mutase	PGAM, gpmA	K01834	2,3-bisphosphoglycerate-dependent phosphoglycerate mutase [EC:5.4.2.11]
		gpmI	K15633	2,3-bisphosphoglycerate-independent phosphoglycerate mutase [EC:5.4.2.12]	2740992657	2928860231	2929306911
		gpmB	K15634	2,3-bisphosphoglycerate-dependent phosphoglycerate mutase [EC:5.4.2.11]	2740991336
		apgM	K15635	2,3-bisphosphoglycerate-independent phosphoglycerate mutase [EC:5.4.2.12]		2928860153
		BPGM	K01837	bisphosphoglycerate/phosphoglycerate mutase [EC:5.4.2.4 5.4.2.11]
	Enolase	ENO, eno	K01689	enolase [EC:4.2.1.11]	2740991881	2928859445	2929307790
	Pyruvate kinase	PK, pyk	K00873	pyruvate kinase [EC:2.7.1.40]	2740990859	2928861932	2929308093
		PKLR	K12406	pyruvate kinase isozymes R/L [EC:2.7.1.40]
Gluconeogenesis	glucose-6-phosphatase	G6PC	K01084	glucose-6-phosphatase [EC:3.1.3.9]
	fructose-1,6-bisphosphatase	FBP, fbp	K03841	fructose-1,6-bisphosphatase I [EC:3.1.3.11]
		glpX	k02446	fructose-1,6-bisphosphatase II [EC:3.1.3.11]
		glpX-SEBP	K11532	fructose-1,6-bisphosphatase II / sedoheptulose-1,7-bisphosphatase [EC:3.1.3.11 3.1.3.37]
		fbp-SEBP	K01086	fructose-1,6-bisphosphatase I / sedoheptulose-1,7-bisphosphatase [EC:3.1.3.11 3.1.3.37]
		fbp3	K04041	fructose-1,6-bisphosphatase III [EC:3.1.3.11]
		K01622	K01622	fructose 1,6-bisphosphate aldolase/phosphatase [EC:4.1.2.13 3.1.3.11]
	Phosphoenolpyruvate carboxykinase	E4.1.1.49, pckA	K01610	phosphoenolpyruvate carboxykinase (ATP) [EC:4.1.1.49]	2740990086	2928861571;2928861821	2929307976
		E4.1.1.32, pckA, PCK	K01596	phosphoenolpyruvate carboxykinase (GTP) [EC:4.1.1.32]
TCA Cycle	citrate synthase	CS, gltA	K01647	citrate synthase [EC:2.3.3.1]	2740991228; 2740992559; 2740993595	2928859931	2929304781; 2929310390
		E2.3.3.3	K05942	citrate (Re)-synthase
	Aconitase	ACO, acnA	K01681	aconitate hydratase [EC:4.2.1.3]	2740993814	2928859593; 2928861416	2929306871
		acnB	K01682	aconitate hydratase 2 / 2-methylisocitrate dehydratase [EC:4.2.1.3 4.2.1.99]
	Isocitrate dehydrogenase	IDH1, IDH2, icd	K00031	isocitrate dehydrogenase [EC:1.1.1.42]	2740993844	2928859663; 2928861417
		IDH3	K00030	isocitrate dehydrogenase (NAD+) [EC:1.1.1.41]	2740993314		2929310402
		HICDH	K17753	isocitrate--homoisocitrate dehydrogenase [EC:1.1.1.286]
	oxoglutarate dehydrogenase complex	OGDH, sucA	K00164	2-oxoglutarate dehydrogenase E1 component [EC:1.2.4.2]	2740990822
		kgd	K01616	multifunctional 2-oxoglutarate metabolism enzyme [EC:2.2.1.5 4.1.1.71 1.2.4.2 2.3.1.61]
		DLST, sucB	K00658	2-oxoglutarate dehydrogenase E2 component (dihydrolipoamide succinyltransferase) [EC:2.3.1.61]	2740990821
		DLD, lpd, pdhD	K00382	dihydrolipoamide dehydrogenase [EC:1.8.1.4]	2740990778; 2740990820	2928861793; 2928861924	2929305519; 2929308531
		korA, oorA, oforA	K00174	2-oxoglutarate/2-oxoacid ferredoxin oxidoreductase subunit alpha [EC:1.2.7.3 1.2.7.11]	2740990690; 2740991171; 2740992205; 2740993644	2928859924; 2928861411	2929306130; 2929306213; 2929306450; 2929308709; 2929310505
		korB, oorB, oforB	K00175	2-oxoglutarate/2-oxoacid ferredoxin oxidoreductase subunit beta [EC:1.2.7.3 1.2.7.11]	2740990691; 2740991172; 2740992206; 2740993643	2928859925; 2928860923; 2928861412	2929306131; 2929306214; 2929306449; 2929308710; 2929310506
	succinyl-CoA synthetase	LSC1	K01899	succinyl-CoA synthetase alpha subunit [EC:6.2.1.4 6.2.1.5]
		LSC2	K01900	succinyl-CoA synthetase beta subunit [EC:6.2.1.4 6.2.1.5]
		sucD	K01902	succinyl-CoA synthetase alpha subunit [EC:6.2.1.5]	2740990744	2928860462	2929306983
		sucC	K01903	succinyl-CoA synthetase beta subunit [EC:6.2.1.5]	2740990743	2928860461	2929306982
	succinate dehydrogenase / fumarate reductase	frdA	K00244	fumarate reductase flavoprotein subunit [EC:1.3.5.4]		2928862054	2929307521
		frdB	K00245	fumarate reductase iron-sulfur subunit [EC:1.3.5.4]
		frdC	K00246	fumarate reductase subunit C
		frdD	K00247	fumarate reductase subunit D
		sdhA, frdA	K00239	succinate dehydrogenase / fumarate reductase, flavoprotein subunit [EC:1.3.5.1 1.3.5.4]	2740990746	2928860464	2929306985
		sdhB, frdB	K00240	succinate dehydrogenase / fumarate reductase, iron-sulfur subunit [EC:1.3.5.1 1.3.5.4]	2740990747	2928860465	2929306986
		sdhC, frdC	K00241	succinate dehydrogenase / fumarate reductase, cytochrome b subunit	2740990745	2928860463	2929306984
		sdhD, frdD	K00242	succinate dehydrogenase / fumarate reductase, membrane anchor subunit
		sdhD, frdD	K18859	succinate dehydrogenase / fumarate reductase, subunit D
		sdhD, frdD	K18860	putative succinate dehydrogenase / fumarate reductase, subunit D
		SDHA, SDH1	K00234	succinate dehydrogenase (ubiquinone) flavoprotein subunit [EC:1.3.5.1]
		SDHB, SDH2	K00235	succinate dehydrogenase (ubiquinone) iron-sulfur subunit [EC:1.3.5.1]
		SDHC, SDH3	K00236	succinate dehydrogenase (ubiquinone) cytochrome b560 subunit
		SDHD, SDH3	K00237	succinate dehydrogenase (ubiquinone) membrane anchor subunit
	fumarase	E4.2.1.2A, fumA, fumB	K01676	fumarate hydratase, class I [EC:4.2.1.2]	2740994136	2928859535	2929308453
		E4.2.1.2AA, fumA	K01677	fumarate hydratase subunit alpha [EC:4.2.1.2]
		E4.2.1.2AB, fumB	K01678	fumarate hydratase subunit beta [EC:4.2.1.2]
		E4.2.1.2B, fumC, FH	K01679	fumarate hydratase, class II [EC:4.2.1.2]	2740993792		2929306345
		fumD	K01675	fumarate hydratase D [EC:4.2.1.2]
		fumE	K01774	fumarate hydratase E [EC:4.2.1.2]
	malate dehydrogenase	mqo	K00116	malate dehydrogenase (quinone) [EC:1.1.5.4]
		MDH1	K00025	malate dehydrogenase [EC:1.1.1.37]
		MDH2	K00026	malate dehydrogenase [EC:1.1.1.37]
		mdh	K00024	malate dehydrogenase [EC:1.1.1.37]	2740990780	2928861381	2929310107; 2929310108
Reductive TCA cycle	ATP-citrate lyase	ACLY	K01648	ATP citrate (pro-S)-lyase [EC:2.3.3.8]
		aclA	K15230	ATP-citrate lyase alpha-subunit [EC:2.3.3.8]
		aclB	K15231	ATP-citrate lyase beta-subunit [EC:2.3.3.8]
	2-oxoglutarate:ferredoxin oxidoreductase	korA, oorA, oforA	K00174	2-oxoglutarate/2-oxoacid ferredoxin oxidoreductase subunit alpha [EC:1.2.7.3 1.2.7.11]	2740990690;2740991171;2740992205;2740993644	2928859924;2928861411	2929306130;2929306213;2929306450;2929308709;2929310505
		korB, oorB, oforB	K00175	2-oxoglutarate/2-oxoacid ferredoxin oxidoreductase subunit beta [EC:1.2.7.3 1.2.7.11]	2740990691;2740991172;2740992206;2740993643	2928859925;2928860923;2928861412	2929306131;2929306214;2929306449;2929308710;2929310506
		korC, oorC	K00177	2-oxoglutarate ferredoxin oxidoreductase subunit gamma [EC:1.2.7.3]	2740990692;2740992207;2740993642	2928859926;2928860924;2928861413	2929306132;2929306215;2929310507
		korD, oorD	K00176	2-oxoglutarate ferredoxin oxidoreductase subunit delta [EC:1.2.7.3]	2740992204;2740993645	2928859923;2928860920;2928861410	2929306129;2929306212;2929310504
Glyoxylate cycle	isocitrate lyase	E4.1.3.1, aceA	K01637	isocitrate lyase [EC:4.1.3.1]			2929310404
	malate synthesis	aceB, glcB	K01638	malate synthase [EC:2.3.3.9]			2929310404
		mcl	K08691	malyl-CoA/(S)-citramalyl-CoA lyase [EC:4.1.3.24 4.1.3.25]		2928860471	2929306927
		aceB	K19282	bifunctional (S)-malyl-CoA lyase/thioesterase [EC:4.1.3.24 3.1.2.30]
		mcl2	K14451	(3S)-malyl-CoA thioesterase [EC:3.1.2.30]
Pentose Phosphate Pathway	Oxidative phase	H6PD	K13937	hexose-6-phosphate dehydrogenase [EC:1.1.1.47 3.1.1.31]
		G6PD, zwf	K00036	glucose-6-phosphate 1-dehydrogenase [EC:1.1.1.49 1.1.1.363]		2928861972	2929305766
		azf	K19243	NAD+ dependent glucose-6-phosphate dehydrogenase [EC:1.1.1.388]
		PGLS, pgl, devB	K01057	6-phosphogluconolactonase [EC:3.1.1.31]		2928861973	2929305765
		pgl	K07404	6-phosphogluconolactonase [EC:3.1.1.31]			2929310180
		PGD, gnd, gntZ	K00033	6-phosphogluconate dehydrogenase [EC:1.1.1.44 1.1.1.343]		2928862538
	Non-oxidative phase	E2.2.1.1, tktA, tktB	K00615	transketolase [EC:2.2.1.1]	2740992682	2928860278	2929307428;2929309355;2929307429
		E2.2.1.2, talA, talB	K00616	transaldolase [EC:2.2.1.2]	2740993916	2928861780	2929306727
		tal-pgi	K13810	transaldolase / glucose-6-phosphate isomerase [EC:2.2.1.2 5.3.1.9]
		rpe, RPE	K01783	ribulose-phosphate 3-epimerase [EC:5.1.3.1]	2740992612	2928861351	2929305622
		riiA	K01807	ribose 5-phosphate isomerase A [EC:5.3.1.6]
		rpiB	K01808	ribose 5-phosphate isomerase B [EC:5.3.1.6]	2740993181	2928862402	2929308487
	Archaea	hxlB	K08094	6-phospho-3-hexuloisomerase [EC:5.3.1.27]
		hps-phi	K13831	3-hexulose-6-phosphate synthase / 6-phospho-3-hexuloisomerase [EC:4.1.2.43 5.3.1.27]
		hxlA	K08093	3-hexulose-6-phosphate synthase [EC:4.1.2.43]
		fae-hps	K13812	bifunctional enzyme Fae/Hps [EC:4.2.1.147 4.1.2.43]
		hps-phi	K13831	3-hexulose-6-phosphate synthase / 6-phospho-3-hexuloisomerase [EC:4.1.2.43 5.3.1.27]
		rpiA	K01807	ribose 5-phosphate isomerase A [EC:5.3.1.6]
	PRPP biosynthesis	PRPS, prsA	K00948	ribose-phosphate pyrophosphokinase [EC:2.7.6.1]	2740990188;2740993127	2928861524	2929309132
	Riokinase	rbsK, RBKS	K00852	ribokinase [EC:2.7.1.15]
Galactose Metabolism		galM, GALM	K01785	aldose 1-epimerase [EC:5.1.3.3]
		galK	K00849	galactokinase [EC:2.7.1.6]
		galT, GALT	K00965	UDPglucose--hexose-1-phosphate uridylyltransferase [EC:2.7.7.12]
		galE, GALE	K01784	UDP-glucose 4-epimerase [EC:5.1.3.2]	2740993895	2928859613;2928861633	2929308002
		pmm-pgm	K15778	phosphomannomutase / phosphoglucomutase [EC:5.4.2.8 5.4.2.2]		2928862233	2929310700
		PGM2	K15779	phosphoglucomutase / phosphopentomutase [EC:5.4.2.2 5.4.2.7]
		pgm	K01835	phosphoglucomutase [EC:5.4.2.2]	2740994168	2928862439	2929309514
Wood-Ljundahl Pathway (THF)	CO dehydrogenase	cooS, acsA	K00198	anaerobic carbon-monoxide dehydrogenase catalytic subunit [EC:1.2.7.4]	2740990108;2740993696;2740994287		2929306676;2929307956;2929309209
		cooF	K00196	anaerobic carbon-monoxide dehydrogenase iron sulfur subunit	2740990600		2929308426
	acetyl-CoA synthase	acsB	K14138	acetyl-CoA synthase [EC:2.3.1.169]	2740990107		2929307957
		cdhE, acsC	K00197	acetyl-CoA decarbonylase/synthase, CODH/ACS complex subunit gamma [EC:2.1.1.245]	2740990106		2929307958
		cdhD, acsD	K00194	acetyl-CoA decarbonylase/synthase, CODH/ACS complex subunit delta [EC:2.1.1.245]	2740990109		2929307955
	Formate formation	fdhA	K05299	formate dehydrogenase (NADP+) alpha subunit [EC:1.17.1.10]	2740990146		2929308999
		fdhB	K15022	formate dehydrogenase (NADP+) beta subunit [EC:1.17.1.10]	2740990197;2740992290		2929304908;2929309139;2929309037
		fdhF	K22015	formate dehydrogenase (hydrogenase) [EC:1.17.98.4 1.17.98.-]
		hydA2	K25123	iron hydrogenase HydA2 [EC:1.12.7.-]
		hycB	K25124	FeS-containing electron transfer protein
	formyl-tetrahydrofolate synthase	fhs	K01938	formate--tetrahydrofolate ligase [EC:6.3.4.3]
	methylene-tetrahydrofolate dehydrogenase/cyclohydrolase	folD	K01491	methylenetetrahydrofolate dehydrogenase (NADP+) / methenyltetrahydrofolate cyclohydrolase [EC:1.5.1.5 3.5.4.9]	2740990112	2928861529	2929307680
		fchA	K01500	methenyltetrahydrofolate cyclohydrolase [EC:3.5.4.9]			2929305503
	methylene-tetrahydrofolate reductase	metF, MTHFR	K00297	methylenetetrahydrofolate reductase (NADH) [EC:1.5.1.54]	2740990150;2740990177;2740994691	2928860838	2929309003;2929309040;2929310739
		metV	K25007	methylenetetrahydrofolate reductase (NADH) small subunit
		rnfC2	K25008	ion-translocating oxidoreductase complex subunit C [EC:7.-.-.-]
	methyltransferase	acsE	K15023	5-methyltetrahydrofolate corrinoid/iron sulfur protein methyltransferase [EC:2.1.1.258]	2740990105		2929307959
Wood-Ljundahl Pathway (THMPT)	acetyl-CoA synthase	cdhC	K00193	acetyl-CoA decarbonylase/synthase, CODH/ACS complex subunit beta [EC:2.3.1.169]
		cdhB	K00195	anaerobic carbon-monoxide dehydrogenase, CODH/ACS complex subunit epsilon
		cdhA	K00192	anaerobic carbon-monoxide dehydrogenase, CODH/ACS complex subunit alpha [EC:1.2.7.4]
	formylmethanofuran dehydrogenase	fwdA, fmdA	K00200	formylmethanofuran dehydrogenase subunit A [EC:1.2.7.12]
		fwdB, fmdB	K00201	formylmethanofuran dehydrogenase subunit B [EC:1.2.7.12]
		fwdC, fmdC	K00202	formylmethanofuran dehydrogenase subunit C [EC:1.2.7.12]
		fwdD, fmdD	K00203	formylmethanofuran dehydrogenase subunit D [EC:1.2.7.12]
		fwdE, fmdE	K11261	formylmethanofuran dehydrogenase subunit E [EC:1.2.7.12]	2740991635;2740994612;2740992908		2929306157;2929308580
	formylmethanofuran:H4MPT formyltransferase	ftr	K00672	formylmethanofuran--tetrahydromethanopterin N-formyltransferase [EC:2.3.1.101]
	methenyl-H4MPT cyclohydrolase	mch	K01499	methenyltetrahydromethanopterin cyclohydrolase [EC:3.5.4.27]
	methylenetetrahydromethanopterin dehydrogenase	mtd	K00319	methylenetetrahydromethanopterin dehydrogenase [EC:1.5.98.1]
	Methylene-H3MPT reductase	mer	K00320	5,10-methylenetetrahydromethanopterin reductase [EC:1.5.98.2]
Reductive Glycine Pathway (rGlyP)	Glycine cleavage/synthase system (GCS)	gcvPA	K00282	glycine dehydrogenase subunit 1 [EC:1.4.4.2]	2740990377	2928861929	2929308535
		gcvPB	K00283	glycine dehydrogenase subunit 2 [EC:1.4.4.2]	2740990376	2928861930	2929308536
		gcvT, AMT	K00605	aminomethyltransferase [EC:2.1.2.10]	2740990379	2928861927	2929308533
		DLD, lpd, pdhD	K00382	dihydrolipoamide dehydrogenase [EC:1.8.1.4]	2740990778;2740990820	2928861793;2928861924	2929305519;2929308531
	Glycine to Serine	glyA, SHMT	K00600	glycine hydroxymethyltransferase [EC:2.1.2.1]	2740993182	2928862401	2929305838;2929308486
		AGXT	K00830	alanine-glyoxylate transaminase / serine-glyoxylate transaminase / serine-pyruvate transaminase [EC:2.6.1.44 2.6.1.45 2.6.1.51]
	Serine to pyruvate	E4.3.1.19, ilvA, tdcB	K01754	threonine dehydratase [EC:4.3.1.19]	2740993508	2928860157
		E4.3.1.17, sdaA, sdaB, tdcG	K01752	L-serine dehydratase [EC:4.3.1.17]			2929306209
		SDS, SDH, CHA1	K17989	L-serine/L-threonine ammonia-lyase [EC:4.3.1.17 4.3.1.19]
Ribulose Monophosphate Pathway	3-hexulose-6-phosphate synthase	hxlA	K08093	3-hexulose-6-phosphate synthase [EC:4.1.2.43]
		hps-phi	K13831	3-hexulose-6-phosphate synthase / 6-phospho-3-hexuloisomerase [EC:4.1.2.43 5.3.1.27]
	6-phospho-3-hexuloisomerase	hxlB	K08094	6-phospho-3-hexuloisomerase [EC:5.3.1.27]
Fatty Acid Degradation	Long-chain fatty acid CoA ligation	ACSL, fadD	K01897	long-chain acyl-CoA synthetase [EC:6.2.1.3]	2740992187;2740993253;2740993611	2928862385	2929304813;2929307256;2929307649
		ACSBG	K15013	long-chain-fatty-acid--CoA ligase ACSBG [EC:6.2.1.3]
		ACSM	K01896	medium-chain acyl-CoA synthetase [EC:6.2.1.2]
		ACSM1, LAE	K23756	medium-chain acyl-CoA ligase / lipoate-activating enzyme [EC:6.2.1.2]
	Long-chain fatty acid CoA transportation	CPT1A	K08765	carnitine O-palmitoyltransferase 1, liver isoform [EC:2.3.1.21]
		CPT1B	K19523	carnitine O-palmitoyltransferase 1, muscle isoform [EC:2.3.1.21]
		CPT1C	K19524	carnitine O-palmitoyltransferase 1, brain isoform [EC:2.3.1.21]
		CPT6	K08766	carnitine O-palmitoyltransferase 2 [EC:2.3.1.21]
		fadL	K06076	long-chain fatty acid transport protein	2740991799;2740994813	2928860339	2929310145
	acyl-CoA dehydrogenase	E1.3.3.6, ACOX1, ACOX3	K00232	acyl-CoA oxidase [EC:1.3.3.6]
		fadE	K06445	acyl-CoA dehydrogenase [EC:1.3.99.-]
		ACADM, acd	K00249	acyl-CoA dehydrogenase [EC:1.3.8.7]	2740990457;2740991173;2740992070;2740991769	2928862252	2929306333;2929307324;2929308638;2929305798;2929310489
		ACADL	K00255	long-chain-acyl-CoA dehydrogenase [EC:1.3.8.8]
		ACADVL	K09479	very long chain acyl-CoA dehydrogenase [EC:1.3.8.9]
		ACADSB	K09478	short-chain 2-methylacyl-CoA dehydrogenase [EC:1.3.8.5]
		ACADS, bcd	K00248	butyryl-CoA dehydrogenase [EC:1.3.8.1]	2740992070	2928862252	2929308638;2929307324
	enoyl-CoA hydratase	paaF, echA	K01692	enoyl-CoA hydratase [EC:4.2.1.17]	2740990459;2740990911;2740991251;2740991767;2740994544;2740993487	2928860853;2928862026	2929307326;2929307524;2929308286;2929308830;2929310629;2929307627
		MFP2	K10527	enoyl-CoA hydratase/3-hydroxyacyl-CoA dehydrogenase [EC:4.2.1.17 1.1.1.35 1.1.1.211]
		fadB	K01825	3-hydroxyacyl-CoA dehydrogenase / enoyl-CoA hydratase / 3-hydroxybutyryl-CoA epimerase / enoyl-CoA isomerase [EC:1.1.1.35 4.2.1.17 5.1.2.3 5.3.3.8]
		fadJ	K01782	3-hydroxyacyl-CoA dehydrogenase / enoyl-CoA hydratase / 3-hydroxybutyryl-CoA epimerase [EC:1.1.1.35 4.2.1.17 5.1.2.3]
		ECHS1	K07511	enoyl-CoA hydratase [EC:4.2.1.17]
		fadB	K13767	enoyl-CoA hydratase [EC:4.2.1.17]
		EHHADH	K07514	enoyl-CoA hydratase / 3-hydroxyacyl-CoA dehydrogenase / 3,2-trans-enoyl-CoA isomerase [EC:4.2.1.17 1.1.1.35 5.3.3.8]
		HADHA	K07515	enoyl-CoA hydratase / long-chain 3-hydroxyacyl-CoA dehydrogenase [EC:4.2.1.17 1.1.1.211]
	3-hydroxyacyl-CoA dehydrogenase	HADH	K00022	3-hydroxyacyl-CoA dehydrogenase [EC:1.1.1.35]
		fadN	K07516	3-hydroxyacyl-CoA dehydrogenase [EC:1.1.1.35]	2740994622		2929307019
		MFP2	K10527	enoyl-CoA hydratase/3-hydroxyacyl-CoA dehydrogenase [EC:4.2.1.17 1.1.1.35 1.1.1.211]
		EHHADH	K07514	enoyl-CoA hydratase / 3-hydroxyacyl-CoA dehydrogenase / 3,2-trans-enoyl-CoA isomerase [EC:4.2.1.17 1.1.1.35 5.3.3.8]
		fadB	K01825	3-hydroxyacyl-CoA dehydrogenase / enoyl-CoA hydratase / 3-hydroxybutyryl-CoA epimerase / enoyl-CoA isomerase [EC:1.1.1.35 4.2.1.17 5.1.2.3 5.3.3.8]
		fadJ	K01782	3-hydroxyacyl-CoA dehydrogenase / enoyl-CoA hydratase / 3-hydroxybutyryl-CoA epimerase [EC:1.1.1.35 4.2.1.17 5.1.2.3]
		HADHA	K07515	enoyl-CoA hydratase / long-chain 3-hydroxyacyl-CoA dehydrogenase [EC:4.2.1.17 1.1.1.211]
		MFP2	K10527	enoyl-CoA hydratase/3-hydroxyacyl-CoA dehydrogenase [EC:4.2.1.17 1.1.1.35 1.1.1.211]
	acetyl-CoA acyltransferase	fadA, fadI	K00632	acetyl-CoA acyltransferase [EC:2.3.1.16]	2740994621		2929307020
		ACAA2	K07508	acetyl-CoA acyltransferase 2 [EC:2.3.1.16]
		HADHB	K07509	acetyl-CoA acyltransferase [EC:2.3.1.16]
		ACAA1	K07513	acetyl-CoA acyltransferase 1 [EC:2.3.1.16]
Amino Acid Degradation	L-aspartate => L-alanine + CO2	asdA	K09758	aspartate 4-decarboxylase [EC:4.1.1.12]
	L-alanine + H2O + NAD+ => pyruvate + NH3 + NADH + H+	ald	K00259	alanine dehydrogenase [EC:1.4.1.1]	2740990954;2740991739	2928861931	2929307614;2929308052;2929309597;2929309617
		ala	K19244	alanine dehydrogenase [EC:1.4.1.1]
	L-alanine + glyoxylate <=> pyruvate + glycine	AGXT2	K00827	alanine-glyoxylate transaminase / (R)-3-amino-2-methylpropionate-pyruvate transaminase [EC:2.6.1.44 2.6.1.40]
		AGXT	K00830	alanine-glyoxylate transaminase / serine-glyoxylate transaminase / serine-pyruvate transaminase [EC:2.6.1.44 2.6.1.45 2.6.1.51]
		GGAT	K14272	glutamate--glyoxylate aminotransferase [EC:2.6.1.4 2.6.1.2 2.6.1.44]
	L-alanine + 2-oxoglutarate <=> pyruvate + L-glutamate	GPT, ALT	K00814	alanine transaminase [EC:2.6.1.2]
		alaA	K14260	alanine-synthesizing transaminase [EC:2.6.1.66 2.6.1.2]		2928861372
		GGAT	K14272	glutamate--glyoxylate aminotransferase [EC:2.6.1.4 2.6.1.2 2.6.1.44]
	L-aspartate => fumarate + NH3	aspA	K01744	aspartate ammonia-lyase [EC:4.3.1.1]		2928861103	2929309170
	L-aspartate => Adenylo-succinate => Fumarate	purA, ADSS	K01939	adenylosuccinate synthase [EC:6.3.4.4]	2740992277	2928862733	2929308021
		purB, ADSL	K01756	adenylosuccinate lyase [EC:4.3.2.2]	2740992050	2928861970	2929305167
	L-aspartate => L-Arginino-succinate => Fumarate	argG, ASS1	K01940	argininosuccinate synthase [EC:6.3.4.5]	2740993920	2928861784	2929306723
		argH, ASL	K01755	argininosuccinate lyase [EC:4.3.2.1]	2740993919	2928861783	2929306724
	L-Aspartate + 2-Oxoglutarate <=> Oxaloacetate + L-Glutamate	GOT1	K14454	aspartate aminotransferase, cytoplasmic [EC:2.6.1.1]
		GOT2	K14455	aspartate aminotransferase, mitochondrial [EC:2.6.1.1]
		ASPS	K00811	aspartate aminotransferase, chloroplastic [EC:2.6.1.1]
		aspB	K00812	aspartate aminotransferase [EC:2.6.1.1]	2740994591	2928860710	2929306992
		aspC	K00813	aspartate aminotransferase [EC:2.6.1.1]
		yhdR	K11358	aspartate aminotransferase [EC:2.6.1.1]	2740993156	2928861329	2929308520
	L-Aspartate + H2O + Oxygen <=> Oxaloacetate + NH3 + H2O2	IL4I1	K03334	L-amino-acid oxidase [EC:1.4.3.2]
		nadB	K00278	L-aspartate oxidase [EC:1.4.3.16]	2740994476	2928861419	2929309269
	L-Aspartate => D-Asparate, + H2O + Oxygen => Oxaloacetate + NH3 + H2O2	racD	K01779	aspartate racemase [EC:5.1.1.13]	2740994424;2740994817		2929305952;2929306440;2929307190;2929310247
		DDO	K00272	D-aspartate oxidase [EC:1.4.3.1]
	L-Aspartate + Ammonia <=> L-Asparagine	asnA	K01914	aspartate--ammonia ligase [EC:6.3.1.1]
	L-Aspartate + L-Glutamine + H2O <=> Diphosphate + L-Asparagine + L-Glutamate	asnB, ASNS	K01953	asparagine synthase (glutamine-hydrolysing) [EC:6.3.5.4]	2740992327;2740992945;2740993327;2740994308;2740994327;2740994336;2740994340		2929306024;2929306028;2929307045;2929309809
	L-Asparagine + H2O <=> L-Aspartate + Ammonia	aspQ, ansB, ansA	K05597	glutamin-(asparagin-)ase [EC:3.5.1.38]
		E3.5.1.1, ansA, ansB	K01424	L-asparaginase [EC:3.5.1.1]	2740990949		2929308061
		ASRGL1, iaaA	K13051	L-asparaginase / beta-aspartyl-peptidase [EC:3.5.1.1 3.4.19.5]
	L-Asparagine => 2-Oxosuccinamate => Oxaloacetate	E2.6.1.14	K22457	asparagine---oxo-acid transaminase [EC:2.6.1.14]
		NIT2, yafV	K13566	omega-amidase [EC:3.5.1.3]
	L-Glutamate => L-Glutamine	glnA, GLUL	K01915	glutamine synthetase [EC:6.3.1.2]	2740990099;2740992379;2740995208	2928860759	2929305045;2929309506;2929309746
	L-Glutamine + 2-Oxoglutarate => L-Glutamate	GLT1	K00264	glutamate synthase (NADH) [EC:1.4.1.14]
		gltB	K00265	glutamate synthase (NADPH) large chain [EC:1.4.1.13]	2740993520;2740992372	2928862609;2928860719	2929309961;2929308405
		gltD	K00266	glutamate synthase (NADPH) small chain [EC:1.4.1.13]	2740992310;2740993521;2740990197;2740991088;2740993100	2928861249	2929309962;2929304507;2929305148;2929308156;2929308299;2929309139
		GLU, gltS	K00284	glutamate synthase (ferredoxin) [EC:1.4.7.1]
	L-Glutamine => L-Glutamate + NH3	glsA, GLS	K01425	glutaminase [EC:3.5.1.2]
		purQ	K23265	phosphoribosylformylglycinamidine synthase subunit PurQ / glutaminase [EC:6.3.5.3 3.5.1.2]	2740991842	2928859489
		aspQ, ansB, ansA	K05597	glutamin-(asparagin-)ase [EC:3.5.1.38]
	L-Glutamate => 2-Oxoglutarate + NH3	GLUD1_2	K00261	glutamate dehydrogenase (NAD(O)+) [EC:1.4.1.3]		2928860927	2929310223
		gdhA	K00262	glutamate dehydrogenase (NADP+) [EC:1.4.1.4]	2740991516		2929306664
		GDH2	K15371	glutamate dehydrogenase [EC:1.4.1.2]
		gudB, rocG	K00260	glutamate dehydrogenase [EC:1.4.1.2] NAD+
	L-Aspartate => 4-Phospho-L-aspartate	lysC	K00928	aspartate kinase [EC:2.7.2.4]	2740990477	2928860088	2929307345
		thrA	K12524	bifunctional aspartokinase / homoserine dehydrogenase 1 [EC:2.7.2.4 1.1.1.3]	2740994720		2929307875
		metL	K12525	bifunctional aspartokinase / homoserine dehydrogenase 2 [EC:2.7.2.4 1.1.1.3]
		lysAC	K12526	bifunctional diaminopimelate decarboxylase / aspartate kinase [EC:4.1.1.20 2.7.2.4]
	4-Phospho-L-aspartate => L-Aspartate 4-semialdehyde	asd	K00133	aspartate-semialdehyde dehydrogenase [EC:1.2.1.11]	2740994048	2928860875	2929305420
	L-Aspartate 4-semialdehyde => L-Homoserine	hom	K00003	homoserine dehydrogenase [EC:1.1.1.3]	2740993563	2928862345	2929310363
		thrA	k12524	bifunctional aspartokinase / homoserine dehydrogenase 1 [EC:2.7.2.4 1.1.1.3]
		metL	K12525	bifunctional aspartokinase / homoserine dehydrogenase 2 [EC:2.7.2.4 1.1.1.3]
	L-Homoserine => O-Phospho-L-homoserine	thrB	K00872	homoserine kinase [EC:2.7.1.39]
		thrB2	K02204	homoserine kinase type II [EC:2.7.1.39]
		thrH	K02203	phosphoserine / homoserine phosphotransferase [EC:3.1.3.3 2.7.1.39]	2740993564	2928862346	2929310362
	O-Phospho-L-homoserine => L-Threonine	thrC	K01733	threonine synthase [EC:4.2.3.1]	2740992665	2928860501	2929309337
	L-Threonine => Glycine + Acetaldehyde	ltaE	K01620	threonine aldolase [EC:4.1.2.48]			2929308439
	Glycine => Glyoxylate + NH3	DAO, aao	K00273	D-amino-acid oxidase [EC:1.4.3.3]
	Glycine + 2-Oxoglutarate <=> Glyoxylate + L-Glutamate	GGAT	K14272	glutamate--glyoxylate aminotransferase [EC:2.6.1.4 2.6.1.2 2.6.1.44]
		AGXT2	K00827	alanine-glyoxylate transaminase / (R)-3-amino-2-methylpropionate-pyruvate transaminase [EC:2.6.1.44 2.6.1.40]
		AGXT	K00830	alanine-glyoxylate transaminase / serine-glyoxylate transaminase / serine-pyruvate transaminase [EC:2.6.1.44 2.6.1.45 2.6.1.51]
	Glycine => Serine	glyA, SHMT	K00600	glycine hydroxymethyltransferase [EC:2.1.2.1]	2740993182	2928862401	2929305838;2929308486
		AGXT	K00830	alanine-glyoxylate transaminase / serine-glyoxylate transaminase / serine-pyruvate transaminase [EC:2.6.1.44 2.6.1.45 2.6.1.51]
	Serine => pyruvate + NH3	E4.3.1.19, ilvA, tdcB	K01754	threonine dehydratase [EC:4.3.1.19]	2740993508	2928860157
		E4.3.1.17, sdaA, sdaB, tdcG	K01752	L-serine dehydratase [EC:4.3.1.17]			2929306209
		SDS, SDH, CHA1	K17989	L-serine/L-threonine ammonia-lyase [EC:4.3.1.17 4.3.1.19]
	L-Serine + L-Homocysteine <=> L-Cystathionine + H2O	CBS	K01697	cystathionine beta-synthase [EC:4.2.1.22]	2740993392
		cysO	K10150	cysteine synthase / O-phosphoserine sulfhydrylase / cystathionine beta-synthase [EC:2.5.1.47 2.5.1.65 4.2.1.22]
	O-Acetyl-L-serine + L-Homocysteine <=> L-Cystathionine + Acetate	mccA	K17216	cystathionine beta-synthase (O-acetyl-L-serine) [EC:2.5.1.134]
	L-Cystathionine + H2O <=> L-Homocysteine + NH3 + Pyruvate	CCBL	K00816	kynurenine---oxoglutarate transaminase / cysteine-S-conjugate beta-lyase / glutamine---phenylpyruvate transaminase [EC:2.6.1.7 4.4.1.13 2.6.1.64]
		metC	K01760	cysteine-S-conjugate beta-lyase [EC:4.4.1.13]			2929305213
		patB, malY	K14155	cysteine-S-conjugate beta-lyase [EC:4.4.1.13]	2740991258		2929307599
	L-Cystathionine + H2O <=> L-Cysteine + NH3 + 2-Oxobutanoate	CTH	K01758	cystathionine gamma-lyase [EC:4.4.1.1]
		mccB	K17217	cystathionine gamma-lyase / homocysteine desulfhydrase [EC:4.4.1.1 4.4.1.2]
		CTH	K01758	cystathionine gamma-lyase [EC:4.4.1.1]
		mccB	K17217	cystathionine gamma-lyase / homocysteine desulfhydrase [EC:4.4.1.1 4.4.1.2]
		LCD	K22207	L-cysteine desulfhydrase [EC:4.4.1.28]
		E4.4.1.28	K20021	L-cysteine desulfidase [EC:4.4.1.28]
	L-Lysine + 2-Oxoglutarate => Saccharopine	LYS1	K00290	saccharopine dehydrogenase (NAD+, L-lysine forming) [EC:1.5.1.7]	2740991230;2740993277	2928862192	2929304919;2929306873
		AASS	K14157	alpha-aminoadipic semialdehyde synthase [EC:1.5.1.8 1.5.1.9]
	Saccharonine => L-glutamate + L-Allysine	AASS	K14157	alpha-aminoadipic semialdehyde synthase [EC:1.5.1.8 1.5.1.9]
		LYS9	K00293	saccharopine dehydrogenase (NADP+, L-glutamate forming) [EC:1.5.1.10]			2929305430
		SPE3-LYS9	K24034	spermidine synthase / saccharopine dehydrogenase (NADP+, L-glutamate-forming) [EC:2.5.1.16 1.5.1.10]
	L-Allysine => L-2-Aminoadipate	ALDH7A1	K14085	aldehyde dehydrogenase family 7 member A1 [EC:1.2.1.31 1.2.1.8 1.2.1.3]
	L-2-Aminoadipate + 2-Oxoglutarate => 2-Oxoadipate + L-Glutamate	AADAT, KAT2	K00825	kynurenine/2-aminoadipate aminotransferase [EC:2.6.1.7 2.6.1.39]
	2-Oxoadipate => Glutaryl-CoA	DHKTD1	K15791	probable 2-oxoglutarate dehydrogenase E1 component DHKTD1 [EC:1.2.4.2]
		DLST, sucB	K00658	2-oxoglutarate dehydrogenase E2 component (dihydrolipoamide succinyltransferase) [EC:2.3.1.61]	2740990821
		DLD, lpd, pdhD	K00382	dihydrolipoamide dehydrogenase [EC:1.8.1.4]	2740990778;2740990820	2928861793;2928861924	2929305519;2929308531
	Glutaryl-CoA => Crotonoyl-CoA	GCDH, gcdH	K00252	glutaryl-CoA dehydrogenase [EC:1.3.8.6]
	Crotonoyl-CoA => 3-Hydroxybutanoyl-CoA	paaF, echA	K01692	enoyl-CoA hydratase [EC:4.2.1.17]	2740990459;2740990911;2740991251;2740991767;2740994544;2740993487	2928860853;2928862026	2929307326;2929307524;2929308286;2929308830;2929310629;2929307627
		fadB	K01825	3-hydroxyacyl-CoA dehydrogenase / enoyl-CoA hydratase / 3-hydroxybutyryl-CoA epimerase / enoyl-CoA isomerase [EC:1.1.1.35 4.2.1.17 5.1.2.3 5.3.3.8]
		fadJ	K01782	3-hydroxyacyl-CoA dehydrogenase / enoyl-CoA hydratase / 3-hydroxybutyryl-CoA epimerase [EC:1.1.1.35 4.2.1.17 5.1.2.3]
		HADHA	K07515	enoyl-CoA hydratase / long-chain 3-hydroxyacyl-CoA dehydrogenase [EC:4.2.1.17 1.1.1.211]
		EHHADH	K07514	enoyl-CoA hydratase / 3-hydroxyacyl-CoA dehydrogenase / 3,2-trans-enoyl-CoA isomerase [EC:4.2.1.17 1.1.1.35 5.3.3.8]
		ECHS1	K07511	enoyl-CoA hydratase [EC:4.2.1.17]
	3-Hydroxybutanoyl-CoA => Acetoacetyl-CoA	HADH	K00022	3-hydroxyacyl-CoA dehydrogenase [EC:1.1.1.35]
		fadB	K01825	3-hydroxyacyl-CoA dehydrogenase / enoyl-CoA hydratase / 3-hydroxybutyryl-CoA epimerase / enoyl-CoA isomerase [EC:1.1.1.35 4.2.1.17 5.1.2.3 5.3.3.8]
		fadJ	K01782	3-hydroxyacyl-CoA dehydrogenase / enoyl-CoA hydratase / 3-hydroxybutyryl-CoA epimerase [EC:1.1.1.35 4.2.1.17 5.1.2.3]
		EHHADH	K07514	enoyl-CoA hydratase / 3-hydroxyacyl-CoA dehydrogenase / 3,2-trans-enoyl-CoA isomerase [EC:4.2.1.17 1.1.1.35 5.3.3.8]
	Acetoacetyl-CoA => Acetyl-CoA	ACAT, atoB	K00626	acetyl-CoA C-acetyltransferase [EC:2.3.1.9]	2740991299;2740992073;2740994242;2740994621	2928860375;2928862250	2929306593;2929307020;2929308636;2929309382
	L-Lysine => L-β-Lysine	kamA	K01843	lysine 2,3-aminomutase [EC:5.4.3.2]	2740991202;2740992689;2740993874;2740995310;2740995312	2928860482	2929306796;2929309386
	L-β-Lysine => 3,5-Diaminohexanoate	kamD	K01844	beta-lysine 5,6-aminomutase alpha subunit [EC:5.4.3.3]		2928862030
		kamE	K18011	beta-lysine 5,6-aminomutase beta subunit [EC:5.4.3.3]
	3,5-Diaminohexanoate => 5-Amino-3-oxohexanoate	kdd	K18012	L-erythro-3,5-diaminohexanoate dehydrogenase [EC:1.4.1.11]
	5-Amino-3-oxohexanoate + Acetyl-CoA => L-3-Aminobutyryl-CoA + Acetoacetate	kce	K18013	3-keto-5-aminohexanoate cleavage enzyme [EC:2.3.1.247]
	L-3-Aminobutyryl-CoA => Crotonoyl-CoA + NH3	kal	K18014	3-aminobutyryl-CoA ammonia-lyase [EC:4.3.1.14]
	L-Lysine => 5-Aminopentanamide	davB	K00468	lysine 2-monooxygenase [EC:1.13.12.2]
	5-Aminopentanamide => 5-Aminopentanoate + NH3	davA	K01506	5-aminopentanamidase [EC:3.5.1.30]
	5-Aminopentanoate + 2-Oxoglutarate <=> 5-Oxopentanoate + L-Glutamate	davT, gabT	K14268	5-aminovalerate/4-aminobutyrate aminotransferase [EC:2.6.1.48 2.6.1.19]
		gabT	K07250	4-aminobutyrate aminotransferase / (S)-3-amino-2-methylpropionate transaminase / 5-aminovalerate transaminase [EC:2.6.1.19 2.6.1.22 2.6.1.48]	2740990748		2929306334
	5-Oxopentanoate => Glutarate	gabD	K00135	succinate-semialdehyde dehydrogenase / glutarate-semialdehyde dehydrogenase [EC:1.2.1.16 1.2.1.79 1.2.1.20]	2740990232;2740990756;2740993351		2929309171;2929305043
	Glutarate + 2-Oxoglutarate => 2-Hydroxyglutarate + Succinate	csiD	K15737	glutarate dioxygenase [EC:1.14.11.64]
	2-Hydroxyglutarate => 2-Oxoglutarate	lhgO	K15736	(S)-2-hydroxyglutarate dehydrogenase [EC:1.1.5.13]	2740993628	2928862574
	L-Histidine <=> Urocanate + NH3	hutH, HAL	K01745	histidine ammonia-lyase [EC:4.3.1.3]	2740990701;2740990877		2929305504
	Urocanate => 4-Imidazolone-5-propanoate	hutU, UROC1	K01712	urocanate hydratase [EC:4.2.1.49]	2740990876		2929305501
	4-Imidazolone-5-propanoate => N-Formimino-L-glutamate	hutI, AMDHD1	K01468	imidazolonepropionase [EC:3.5.2.7]	2740991194		2929305502
	N-Formimino-L-glutamate => L-Glutamate	hutG	K01479	formiminoglutamase [EC:3.5.3.8]
		fctD	K00603	glutamate formiminotransferase / 5-formyltetrahydrofolate cyclo-ligase [EC:2.1.2.5 6.3.3.2]	2740991192		2929304751
		FTCD	K13990	glutamate formiminotransferase / formiminotetrahydrofolate cyclodeaminase [EC:2.1.2.5 4.3.1.4]	2740991192		2929304751
	N-Formimino-L-glutamate => N-Formyl-L-glutamate + NH3	hutF	K05603	formimidoylglutamate deiminase [EC:3.5.3.13]
	N-Formyl-L-glutamate => Formate + L-Glutamate	hutG	K01458	N-formylglutamate deformylase [EC:3.5.1.68]		2928859787
	L-Tyrosine => 4-Hydroxyphenylpyruvate + NH3	IL4I1	K03334	L-amino-acid oxidase [EC:1.4.3.2]
		pdh	K00270	phenylalanine dehydrogenase [EC:1.4.1.20]
	L-Tyrosine + 2-Oxoglutarate <=> 4-Hydroxyphenylpyruvate + L-Glutamate	TAT	K00815	tyrosine aminotransferase [EC:2.6.1.5]
		ARO8	K00838	aromatic amino acid aminotransferase I / 2-aminoadipate transaminase [EC:2.6.1.57 2.6.1.39 2.6.1.27 2.6.1.5]
		tyrB	K00832	aromatic-amino-acid transaminase [EC:2.6.1.57]
		ARO9	K05821	aromatic amino acid aminotransferase II [EC:2.6.1.58 2.6.1.28]
		hisC	K00817	histidinol-phosphate aminotransferase [EC:2.6.1.9]	2740994018	2928861154	2929306347
		GOT1	K14454	aspartate aminotransferase, cytoplasmic [EC:2.6.1.1]
		GOT2	K14455	aspartate aminotransferase, mitochondrial [EC:2.6.1.1]
		ASPS	K00811	aspartate aminotransferase, chloroplastic [EC:2.6.1.1]
		aspB	K00812	aspartate aminotransferase [EC:2.6.1.1]	2740994591	2928860710	2929306992
		aspC	K00813	aspartate aminotransferase [EC:2.6.1.1]
		yhdR	K11358	aspartate aminotransferase [EC:2.6.1.1]	2740993156	2928861329	2929308520
		PAT, AAT	K15849	bifunctional aspartate aminotransferase and glutamate/aspartate-prephenate aminotransferase [EC:2.6.1.1 2.6.1.78 2.6.1.79]
	4-Hydroxyphenylpyruvate => Homogentisate	HPD, hppD	K00457	4-hydroxyphenylpyruvate dioxygenase [EC:1.13.11.27]
	Homogentisate => 4-Maleylacetoacetate	HGD, hmgA	K00451	homogentisate 1,2-dioxygenase [EC:1.13.11.5]
	4-Maleylacetoacetate => 4-Fumarylacetoacetate	maiA, GSTZ1	K01800	maleylacetoacetate isomerase [EC:5.2.1.2]
	4-Fumarylacetoacetate => Acetoacetate + Fumarate	FAH, fahA	K01555	fumarylacetoacetase [EC:3.7.1.2]
		faaH	K16171	fumarylacetoacetate (FAA) hydrolase [EC:3.7.1.2]
	L-Leucine => 4-Methyl-2-oxopentanoate	E2.6.1.42, ilvE	K00826	branched-chain amino acid aminotransferase [EC:2.6.1.42]	2740990688;2740991452	2928862472;2928861653	2929306128;2929308699
		E1.4.1.9	K00263	leucine dehydrogenase [EC:1.4.1.9]	2740991424		2929307879
	L-Valine => 3-Methyl-2-oxobutanoic acid	E2.6.1.42, ilvE	K00826	branched-chain amino acid aminotransferase [EC:2.6.1.42]	2740990688;2740991452	2928862472;2928861653	2929306128;2929308699
		vdh	K00271	valine dehydrogenase (NAD+) [EC:1.4.1.23]
	L-Isoleucine => (S)-3-Methyl-2-oxopentanoate	E2.6.1.42, ilvE	K00826	branched-chain amino acid aminotransferase [EC:2.6.1.42]	2740990688;2740991452	2928862472;2928861653	2929306128;2929308699
		IL4T1	K03334	L-amino-acid oxidase [EC:1.4.3.2]
	(S)-3-Methyl-2-oxopentanoate => (S)-2-Methylbutanoyl-CoA	vorA	K00186	2-oxoisovalerate ferredoxin oxidoreductase alpha subunit [EC:1.2.7.7]
		vorB	K00187	2-oxoisovalerate ferredoxin oxidoreductase beta subunit [EC:1.2.7.7]
		vorG, porG	K00189	2-oxoisovalerate/pyruvate ferredoxin oxidoreductase gamma subunit [EC:1.2.7.7 1.2.7.1]
		vorD	K00188	2-oxoisovalerate ferredoxin oxidoreductase delta subunit [EC:1.2.7.7]
	Complex 2	DBT, bkdB	K09699	2-oxoisovalerate dehydrogenase E2 component (dihydrolipoyl transacylase) [EC:2.3.1.168]	2740990777	2928861794
	Complex 3	DLD, lpd, pdhD	K00382	dihydrolipoamide dehydrogenase [EC:1.8.1.4]	2740990778;2740990820	2928861793;2928861924	2929305519;2929308531
	Complex 1	BCKDHA, bkdA1	K00166	2-oxoisovalerate dehydrogenase E1 component alpha subunit [EC:1.2.4.4]	2740990775	2928861796	2929305522
		BCKDHB, bkdA2	K00167	2-oxoisovalerate dehydrogenase E1 component beta subunit [EC:1.2.4.4]
		bkdA	K11381	2-oxoisovalerate dehydrogenase E1 component [EC:1.2.4.4]
	3-Methylbutanoyl-CoA => 3-Methylcrotonyl-CoA	IVD, ivd	K00253	isovaleryl-CoA dehydrogenase [EC:1.3.8.4]	2740991173		2929306333
		ACADM, acd	K00249	acyl-CoA dehydrogenase [EC:1.3.8.7]	2740990457;2740991173;2740992070;2740991769	2928862252	2929306333;2929307324;2929308638;2929305798;2929310489
	3-Methylcrotonyl-CoA => 3-Methylglutaconyl-CoA	E6.4.1.4A	K01968	3-methylcrotonyl-CoA carboxylase alpha subunit [EC:6.4.1.4]
		E6.4.1.4B	K01969	3-methylcrotonyl-CoA carboxylase beta subunit [EC:6.4.1.4]	2740990460		2929307327
	3-Methylglutaconyl-CoA => (S)-3-Hydroxy-3-methylglutaryl-CoA	AUH	K05607	methylglutaconyl-CoA hydratase [EC:4.2.1.18]	2740990459		2929307326
		liuC	K13766	methylglutaconyl-CoA hydratase [EC:4.2.1.18]	2740991251;2740992161		2929308286
	(S)-3-hydroxy-3-methylglutaryl-CoA = acetyl-CoA + acetoacetate	HMGCL, hmgL	K01640	hydroxymethylglutaryl-CoA lyase [EC:4.1.3.4]	2740990461		2929307250;2929307328
Pyruvate Metabolism	Pyruvate dehydrogenase complex	aceE	K00163	pyruvate dehydrogenase E1 component [EC:1.2.4.1]
		PDHA, phdA	K00161	pyruvate dehydrogenase E1 component alpha subunit [EC:1.2.4.1]	2740990775;2740994672	2928859953;2928861796	2929305522
		PDHB, pdhB	K00162	pyruvate dehydrogenase E1 component beta subunit [EC:1.2.4.1]	2740990776	2928859954;2928861795	2929305521
		DLAT, aceF, pdhC	K00627	pyruvate dehydrogenase E2 component (dihydrolipoamide acetyltransferase) [EC:2.3.1.12]	2740990777	2928859955;2928861794	2929305520
		DLD, lpd, pdhD	K00382	dihydrolipoamide dehydrogenase [EC:1.8.1.4]	2740990778;2740990820	2928861793;2928861924	2929305519;2929308531
	pyruvate formate-lyase	E2.3.1.54, pflD	K00656	formate C-acetyltransferase [EC:2.3.1.54]
	2-oxoglutarate/2-oxoacid ferredoxin oxidoreductase	korA, oorA, oforA	K00174	2-oxoglutarate/2-oxoacid ferredoxin oxidoreductase subunit alpha [EC:1.2.7.3 1.2.7.11]	2740990690;2740991171;2740992205;2740993644	2928859924;2928861411	2929306130;2929306213;2929306450;2929308709;2929310505
		korB, oorB, oforB	K00175	2-oxoglutarate/2-oxoacid ferredoxin oxidoreductase subunit beta [EC:1.2.7.3 1.2.7.11]	2740990691;2740991172;2740992206;2740993643	2928859925;2928860923;2928861412	2929306131;2929306214;2929306449;2929308710;2929310506
	pyruvate ferredoxin oxidoreductase	porA	K00169	pyruvate ferredoxin oxidoreductase alpha subunit [EC:1.2.7.1]		2928862455;2928862592	2929310221
		porB	K00170	pyruvate ferredoxin oxidoreductase beta subunit [EC:1.2.7.1]		2928862593;2928862454	2929310220
		porC, porG	K00172	pyruvate ferredoxin oxidoreductase gamma subunit [EC:1.2.7.1]		2928862456;2928862590	2929310222
		vorG, porG	K00189	2-oxoisovalerate/pyruvate ferredoxin oxidoreductase gamma subunit [EC:1.2.7.7 1.2.7.1]
		porD	K00171	pyruvate ferredoxin oxidoreductase delta subunit [EC:1.2.7.1]		2928862456;2928862591
		por, nifJ	K03737	pyruvate-ferredoxin/flavodoxin oxidoreductase [EC:1.2.7.1 1.2.7.-]	2740994135	2928859536	2929304739;2929308454
	Pyruvate carboxylase	PC, pyc	K01958	pyruvate carboxylase [EC:6.4.1.1]		2928860616
		pycA	K01959	pyruvate carboxylase subunit A [EC:6.4.1.1]
		pycB	K01960	pyruvate carboxylase subunit B [EC:6.4.1.1]	2740990741	2928860459	2929306980
	Lactate dehydrogenase	LDH, ldh	K00016	L-lactate dehydrogenase [EC:1.1.1.27]
		lldD	K00101	L-lactate dehydrogenase (cytochrome) [EC:1.1.2.3]
		DLD3	K21618	(R)-2-hydroxyglutarate---pyruvate transhydrogenase [EC:1.1.99.40]
		dld	K18930	D-lactate dehydrogenase			2929305791
		LDHD, dld	K00102	D-lactate dehydrogenase (cytochrome) [EC:1.1.2.4]
		dld	K03777	D-lactate dehydrogenase (quinone) [EC:1.1.5.12]
		dld	K21836	D-lactate dehydrogenase (acceptor) [EC:1.1.99.6]
		ldhA	K03778	D-lactate dehydrogenase [EC:1.1.1.28]
	Pyruvate dehydrogenase	poxB	K00156	pyruvate dehydrogenase (quinone) [EC:1.2.5.1]
	Pyruvate oxidase	E1.2.3.3, poxL	K00158	pyruvate oxidase [EC:1.2.3.3]
	Acetyl-CoA to acetate	E3.1.2.1, ACH1	K01067	acetyl-CoA hydrolase [EC:3.1.2.1]			2929308637
		pct	K01026	propionate CoA-transferase [EC:2.8.3.1]	2740990928		2929306101
		aarC, cat1	K18118	succinyl-CoA:acetate CoA-transferase [EC:2.8.3.18]		2928859682	2929306118
	Acetyl-CoA to Acetyl-phosphate	pta	K13788	phosphate acetyltransferase [EC:2.3.1.8]			2929305023;2929309526
		E2.3.1.8, pta	K00625	phosphate acetyltransferase [EC:2.3.1.8]
		K15024	K15024	putative phosphotransacetylase [EC:2.3.1.8]
		eutD	K04020	phosphotransacetylase
	Acetyl-phosphate to acetate	acyP	K01512	acylphosphatase [EC:3.6.1.7]	2740992242	2928861382
		ackA	K00925	acetate kinase [EC:2.7.2.1]		2928861458	2929305022;2929309525
	Acetaldehyde dehydrogenase	E1.2.1.10	K00132	acetaldehyde dehydrogenase (acetylating) [EC:1.2.1.10]
		adhE	K04072	acetaldehyde dehydrogenase / alcohol dehydrogenase [EC:1.2.1.10 1.1.1.1]			2929309838
		mphF	K04073	acetaldehyde dehydrogenase [EC:1.2.1.10]
		bphJ, xylQ, nahO, tesF	K18366	acetaldehyde/propanal dehydrogenase [EC:1.2.1.10 1.2.1.87]
		eutE	K04021	aldehyde dehydrogenase
	Pyruvate decarboxylase	PDC, pdc	K01568	pyruvate decarboxylase [EC:4.1.1.1]
	Aldehyde dehydrogenase	ALDH	K00128	aldehyde dehydrogenase (NAD+) [EC:1.2.1.3]	2740991242		2929305429
		ALDH7A1	K14085	aldehyde dehydrogenase family 7 member A1 [EC:1.2.1.31 1.2.1.8 1.2.1.3]
		ALDH9A1	K00149	aldehyde dehydrogenase family 9 member A1 [EC:1.2.1.47 1.2.1.3]
		aldB	K00138	aldehyde dehydrogenase [EC:1.2.1.-]
	Alcohol dehydrogenase	ADH1_7	K13951	alcohol dehydrogenase 1/7 [EC:1.1.1.1]
		ADH4	K13980	alcohol dehydrogenase 4 [EC:1.1.1.1]
		ADH6	K13952	alcohol dehydrogenase 6 [EC:1.1.1.1]
		adhP	K13953	alcohol dehydrogenase, propanol-preferring [EC:1.1.1.1]			2929305026
		yiaY	K13954	alcohol dehydrogenase [EC:1.1.1.1]	2740995535	2928861586	2929307862;2929307864;2929307867
		E1.1.1.1, adh	K00001	alcohol dehydrogenase [EC:1.1.1.1]	2740994713;2740994965	2928861498;2928861579	2929307868
		frmA, ADH5, adhC	K00121	S-(hydroxymethyl)glutathione dehydrogenase / alcohol dehydrogenase [EC:1.1.1.284 1.1.1.1]
		adhE	K04072	acetaldehyde dehydrogenase / alcohol dehydrogenase [EC:1.2.1.10 1.1.1.1]			2929309838
		ADH1	K18857	alcohol dehydrogenase class-P [EC:1.1.1.1]
		AKR1A1, adh	K00002	alcohol dehydrogenase (NADP+) [EC:1.1.1.2]
		ahr	K12957	alcohol/geraniol dehydrogenase (NADP+) [EC:1.1.1.2 1.1.1.183]
		yahK	K13979	alcohol dehydrogenase (NADP+) [EC:1.1.1.2]
		mdh1, mxaF	K14028	methanol dehydrogenase (cytochrome c) subunit 1 [EC:1.1.2.7]
		mdh2, mxaI	K14029	methanol dehydrogenase (cytochrome c) subunit 2 [EC:1.1.2.7]
		exaA	K00114	alcohol dehydrogenase (cytochrome c) [EC:1.1.2.8]
		eutG	K04022	alcohol dehydrogenase
		adhA	K22473	alcohol dehydrogenase (quinone), dehydrogenase subunit [EC:1.1.5.5]
		adhB	K22474	alcohol dehydrogenase (quinone), cytochrome c subunit [EC:1.1.5.5]
	Formate dehydrogenase	FDH	K00122	formate dehydrogenase [EC:1.17.1.9]
		fdoG, fdhF, fdwA	K00123	formate dehydrogenase major subunit [EC:1.17.1.9]	2740990337;2740990716;2740990717;2740994178		2929305247;2929305248;2929307673
		fdwB	K22515	formate dehydrogenase beta subunit [EC:1.17.1.9]
		fdoH, fdsB	K00124	formate dehydrogenase iron-sulfur subunit	2740990715;2740992744;2740994179	2928860448	2929305246;2929305393;2929309299
		fdoI, fdsG	K00127	formate dehydrogenase subunit gamma
		fdsD	K00126	formate dehydrogenase subunit delta [EC:1.17.1.9]
		fdhA	K22516	formate dehydrogenase (coenzyme F420) alpha subunit [EC:1.17.98.3 1.8.98.6]	2740990122
		fdhB	K00125	formate dehydrogenase (coenzyme F420) beta subunit [EC:1.17.98.3 1.8.98.6]	2740991087;2740993097;2740993245		2929305149;2929308158;2929308297
Oxidative Phosphorylation	Complex I	nuoA	K00330	NADH-quinone oxidoreductase subunit A [EC:7.1.1.2]	2740990205	2928861513	2929310039
		nuoB	K00331	NADH-quinone oxidoreductase subunit B [EC:7.1.1.2]	2740990206	2928861512	2929309151;2929310038
		nuoC	K00332	NADH-quinone oxidoreductase subunit C [EC:7.1.1.2]	2740990207	2928861511	2929309152
		nuoD	K00333	NADH-quinone oxidoreductase subunit D [EC:7.1.1.2]	2740990208	2928861510	2929310038;2929309153
		nuoE	K00334	NADH-quinone oxidoreductase subunit E [EC:7.1.1.2]	2740990147		2929309000;2929310037
		nuoF	K00335	NADH-quinone oxidoreductase subunit F [EC:7.1.1.2]	2740990148		2929309001;2929310036
		nuoG	K00336	NADH-quinone oxidoreductase subunit G [EC:7.1.1.2]	2740990120		2929307674;2929310035
		nuoH	K00337	NADH-quinone oxidoreductase subunit H [EC:7.1.1.2]	2740990209	2928861509	2929309154;2929310034
		nuoI	K00338	NADH-quinone oxidoreductase subunit I [EC:7.1.1.2]	2740990210	2928861508	2929309155;2929310033
		nuoJ	K00339	NADH-quinone oxidoreductase subunit J [EC:7.1.1.2]			2929309156;2929310032
		nuoK	K00340	NADH-quinone oxidoreductase subunit K [EC:7.1.1.2]	2740990212	2928861506	2929309157;2929310031
		nuoL	K00341	NADH-quinone oxidoreductase subunit L [EC:7.1.1.2]			2929310030
		nuoM	K00342	NADH-quinone oxidoreductase subunit M [EC:7.1.1.2]	2740990216	2928861502	2929309161;2929310029
		nuoN	K00343	NADH-quinone oxidoreductase subunit N [EC:7.1.1.2]	2740990217	2928861501	2929309162;2929310028
		ndhA	K05572	NAD(P)H-quinone oxidoreductase subunit 1 [EC:7.1.1.2]
		ndhB	K05573	NAD(P)H-quinone oxidoreductase subunit 2 [EC:7.1.1.2]
		ndhC	K05574	NAD(P)H-quinone oxidoreductase subunit 3 [EC:7.1.1.2]			2929309150
		ndhD	K05575	NAD(P)H-quinone oxidoreductase subunit 4 [EC:7.1.1.2]
		ndhE	K05576	NAD(P)H-quinone oxidoreductase subunit 4L [EC:7.1.1.2]
		ndhF	K05577	NAD(P)H-quinone oxidoreductase subunit 5 [EC:7.1.1.2]
		ndhG	K05578	NAD(P)H-quinone oxidoreductase subunit 6 [EC:7.1.1.2]
		ndhH	K05579	NAD(P)H-quinone oxidoreductase subunit H [EC:7.1.1.2]
		ndhI	K05580	NAD(P)H-quinone oxidoreductase subunit I [EC:7.1.1.2]
		ndhJ	K05581	NAD(P)H-quinone oxidoreductase subunit J [EC:7.1.1.2]
		ndhK	K05582	NAD(P)H-quinone oxidoreductase subunit K [EC:7.1.1.2]
		ndhL	K05583	NAD(P)H-quinone oxidoreductase subunit L [EC:7.1.1.2]
		ndhM	K05584	NAD(P)H-quinone oxidoreductase subunit M [EC:7.1.1.2]
		ndhN	K05585	NAD(P)H-quinone oxidoreductase subunit N [EC:7.1.1.2]
		hoxE	K05586	bidirectional [NiFe] hydrogenase diaphorase subunit [EC:7.1.1.2]
		hoxF	K05587	bidirectional [NiFe] hydrogenase diaphorase subunit [EC:7.1.1.2]
		hoxU	K05588	bidirectional [NiFe] hydrogenase diaphorase subunit [EC:7.1.1.2]
		ND1	K03878	NADH-ubiquinone oxidoreductase chain 1 [EC:7.1.1.2]
		ND2	K03879	NADH-ubiquinone oxidoreductase chain 2 [EC:7.1.1.2]
		ND3	K03880	NADH-ubiquinone oxidoreductase chain 3 [EC:7.1.1.2]
		ND4	K03881	NADH-ubiquinone oxidoreductase chain 4 [EC:7.1.1.2]
		ND4L	K03882	NADH-ubiquinone oxidoreductase chain 4L [EC:7.1.1.2]
		ND5	K03883	NADH-ubiquinone oxidoreductase chain 5 [EC:7.1.1.2]
		ND6	K03884	NADH-ubiquinone oxidoreductase chain 6 [EC:7.1.1.2]
		NDUFS1	K03934	NADH dehydrogenase (ubiquinone) Fe-S protein 1 [EC:7.1.1.2]
		NDUFS2	K03935	NADH dehydrogenase (ubiquinone) Fe-S protein 2 [EC:7.1.1.2]
		NDUFS3	K03936	NADH dehydrogenase (ubiquinone) Fe-S protein 3 [EC:7.1.1.2]
		NDUFS4	K03937	NADH dehydrogenase (ubiquinone) Fe-S protein 4
		NDUFS5	K03938	NADH dehydrogenase (ubiquinone) Fe-S protein 5
		NDUFS6	K03939	NADH dehydrogenase (ubiquinone) Fe-S protein 6
		NDUFS7	K03940	NADH dehydrogenase (ubiquinone) Fe-S protein 7 [EC:7.1.1.2]
		NDUFS8	K03941	NADH dehydrogenase (ubiquinone) Fe-S protein 8 [EC:7.1.1.2]
		NDUFV1	K03942	NADH dehydrogenase (ubiquinone) flavoprotein 1 [EC:7.1.1.2]
		NDUFV2	K03943	NADH dehydrogenase (ubiquinone) flavoprotein 2 [EC:7.1.1.2]
		NDUFV3	K03944	NADH dehydrogenase (ubiquinone) flavoprotein 3
		NDUFA1	K03945	NADH dehydrogenase (ubiquinone) 1 alpha subcomplex subunit 1
		NDUFA2	K03946	NADH dehydrogenase (ubiquinone) 1 alpha subcomplex subunit 2
		NDUFA3	K03947	NADH dehydrogenase (ubiquinone) 1 alpha subcomplex subunit 3
		NDUFA4	K03948	NADH dehydrogenase (ubiquinone) 1 alpha subcomplex subunit 4
		NDUFA5	K03949	NADH dehydrogenase (ubiquinone) 1 alpha subcomplex subunit 5
		NDUFA6	K03950	NADH dehydrogenase (ubiquinone) 1 alpha subcomplex subunit 6
		NDUFA7	K03951	NADH dehydrogenase (ubiquinone) 1 alpha subcomplex subunit 7
		NDUFA8	K03952	NADH dehydrogenase (ubiquinone) 1 alpha subcomplex subunit 8
		NDUFA9	K03953	NADH dehydrogenase (ubiquinone) 1 alpha subcomplex subunit 9
		NDUFA10	K03954	NADH dehydrogenase (ubiquinone) 1 alpha subcomplex subunit 10
		NDUFAB1	K03955	NADH dehydrogenase (ubiquinone) 1 alpha/beta subcomplex 1, acyl-carrier protein
		NDUFA11	K03956	NADH dehydrogenase (ubiquinone) 1 alpha subcomplex subunit 11
		NDUFA12	K11352	NADH dehydrogenase (ubiquinone) 1 alpha subcomplex subunit 12
		NDUFA13	K11353	NADH dehydrogenase (ubiquinone) 1 alpha subcomplex subunit 13
		NDUFB1	K03957	NADH dehydrogenase (ubiquinone) 1 beta subcomplex subunit 1
		NDUFB2	K03958	NADH dehydrogenase (ubiquinone) 1 beta subcomplex subunit 2
		NDUFB3	K03959	NADH dehydrogenase (ubiquinone) 1 beta subcomplex subunit 3
		NDUFB4	K03960	NADH dehydrogenase (ubiquinone) 1 beta subcomplex subunit 4
		NDUFB5	K03961	NADH dehydrogenase (ubiquinone) 1 beta subcomplex subunit 5
		NDUFB6	K03962	NADH dehydrogenase (ubiquinone) 1 beta subcomplex subunit 6
		NDUFB7	K03963	NADH dehydrogenase (ubiquinone) 1 beta subcomplex subunit 7
		NDUFB8	K03964	NADH dehydrogenase (ubiquinone) 1 beta subcomplex subunit 8
		NDUFB9	K03965	NADH dehydrogenase (ubiquinone) 1 beta subcomplex subunit 9
		NDUFB10	K03966	NADH dehydrogenase (ubiquinone) 1 beta subcomplex subunit 10
		NDUFB11	K11351	NADH dehydrogenase (ubiquinone) 1 beta subcomplex subunit 11
		NDUFC1	K03967	NADH dehydrogenase (ubiquinone) 1 subunit C1
		NDUFC2	K03968	NADH dehydrogenase (ubiquinone) 1 subunit C2
		nuoCD	K13378	NADH-quinone oxidoreductase subunit C/D [EC:7.1.1.2]			2929310038
		nuoBCD	K13380	NADH-quinone oxidoreductase subunit B/C/D [EC:7.1.1.2]			2929310038
		nuoLM	K15863	NADH-quinone oxidoreductase subunit L/M [EC:7.1.1.2]
		ndh	K03885	NADH:ubiquinone reductase (H+-translocating) [EC:7.1.1.2]
	Complex II	SDHA, SDH1	K00234	succinate dehydrogenase (ubiquinone) flavoprotein subunit [EC:1.3.5.1]
		SDHB, SDH2	K00235	succinate dehydrogenase (ubiquinone) iron-sulfur subunit [EC:1.3.5.1]
		SDHC, SDH3	K00236	succinate dehydrogenase (ubiquinone) cytochrome b560 subunit
		SDHD, SDH3	K00237	succinate dehydrogenase (ubiquinone) membrane anchor subunit
		sdhA, frdA	K00239	succinate dehydrogenase / fumarate reductase, flavoprotein subunit [EC:1.3.5.1 1.3.5.4]	2740990746	2928860464	2929306985
		sdhB, frdB	K00240	succinate dehydrogenase / fumarate reductase, iron-sulfur subunit [EC:1.3.5.1 1.3.5.4]	2740990747	2928860465	2929306986
		sdhC, frdC	K00241	succinate dehydrogenase / fumarate reductase, cytochrome b subunit	2740990745	2928860463	2929306984
		sdhD, frdD	K00242	succinate dehydrogenase / fumarate reductase, membrane anchor subunit
		sdhD, frdD	K18859	succinate dehydrogenase / fumarate reductase, subunit D
		sdhD, frdD	K18860	putative succinate dehydrogenase / fumarate reductase, subunit D
	Complex III	fbcH	K00410	ubiquinol-cytochrome c reductase cytochrome b/c1 subunit
		MQCRB, qcrB, bfcB, petB	K03887	menaquinol-cytochrome c reductase cytochrome b subunit
		qcrB	K03891	ubiquinol-cytochrome c reductase cytochrome b subunit
		UQCRFS1, RIP1, petA	K00411	ubiquinol-cytochrome c reductase iron-sulfur subunit [EC:7.1.1.8]
		MQCRA, qcrA, bfcA, petC	K03886	menaquinol-cytochrome c reductase iron-sulfur subunit [EC:1.10.2.-]
		qcrA	K03890	ubiquinol-cytochrome c reductase iron-sulfur subunit
		CYTB, petB	K00412	ubiquinol-cytochrome c reductase cytochrome b subunit		2928860335
		CYC1, CYT1, petC	K00413	ubiquinol-cytochrome c reductase cytochrome c1 subunit
		MQCRC, qcrC, bfcC, petD	K03888	menaquinol-cytochrome c reductase cytochrome b/c subunit
		qcrC	K03889	ubiquinol-cytochrome c reductase cytochrome c subunit
		QCR1, UQCRC1	K00414	ubiquinol-cytochrome c reductase core subunit 1
		QCR2, UQCRC2	K00415	ubiquinol-cytochrome c reductase core subunit 2
		QCR6, UQCRH	K00416	ubiquinol-cytochrome c reductase subunit 6
		QCR7, UQCRB	K00417	ubiquinol-cytochrome c reductase subunit 7
		QCR8, UQCRQ	K00418	ubiquinol-cytochrome c reductase subunit 8
		QCR9, UQCRQ	K00419	ubiquinol-cytochrome c reductase subunit 9
		QCR10, UQCRQ	K00420	ubiquinol-cytochrome c reductase subunit 10
	Complex IV	COX10, ctaB, cyoE	K02257	heme o synthase [EC:2.5.1.141]
		COX1	K02256	cytochrome c oxidase subunit 1 [EC:7.1.1.9]
		COX2	K02261	cytochrome c oxidase subunit 2
		COX3	K02262	cytochrome c oxidase subunit 3
		COX4	K02263	cytochrome c oxidase subunit 4
		COX5A	K02264	cytochrome c oxidase subunit 5a
		COX5B	K02265	cytochrome c oxidase subunit 5b
		COX6A	K02266	cytochrome c oxidase subunit 6a
		COX6B	K02267	cytochrome c oxidase subunit 6b
		COX6C	K02268	cytochrome c oxidase subunit 6c
		COX7	K02269	cytochrome c oxidase subunit 7
		COX7A	K02270	cytochrome c oxidase subunit 7a
		COX7B	K02271	cytochrome c oxidase subunit 7b
		COX7C	K02272	cytochrome c oxidase subunit 7c
		COX8	K02273	cytochrome c oxidase subunit 8
		COX11	K02258	ctaG; cytochrome c oxidase assembly protein subunit 11
		COX15	K02259	ctaA; heme a synthase [EC:1.17.99.9]
		COX17	K02260	cytochrome c oxidase assembly protein subunit 17
		coxA, ctaD	K02274	cytochrome c oxidase subunit I [EC:7.1.1.9]
		coxB, ctaC	K02275	cytochrome c oxidase subunit II [EC:7.1.1.9]
		coxC, ctaE	K02276	cytochrome c oxidase subunit III [EC:7.1.1.9]
		coxD, ctaF	K02277	cytochrome c oxidase subunit IV [EC:7.1.1.9]
		coxAC	K15408	cytochrome c oxidase subunit I+III [EC:7.1.1.9]
		cydA	K00425	cytochrome bd ubiquinol oxidase subunit I [EC:7.1.1.7]	2740994769;2740995061	2928861220	2929306869;2929309200;2929309207
		cydB	K00426	cytochrome bd ubiquinol oxidase subunit II [EC:7.1.1.7]	2740995062	2928861219	2929306870;2929309201
		cydX	K00424	cytochrome bd-I ubiquinol oxidase subunit X [EC:7.1.1.7]
		appX	K22501	cytochrome bd-II ubiquinol oxidase subunit AppX [EC:7.1.1.7]
		cyoB	K02298	cytochrome o ubiquinol oxidase subunit I [EC:7.1.1.3]
		cyoA	K02297	cytochrome o ubiquinol oxidase subunit II [EC:7.1.1.3]
		cyoC	K02299	cytochrome o ubiquinol oxidase subunit III
		cyoD	K02300	cytochrome o ubiquinol oxidase subunit IV
		qoxB	K02827	cytochrome aa3-600 menaquinol oxidase subunit I [EC:7.1.1.5]
		qoxA	K02826	cytochrome aa3-600 menaquinol oxidase subunit II [EC:7.1.1.5]
		qoxC	K02828	cytochrome aa3-600 menaquinol oxidase subunit III [EC:7.1.1.5]
		qoxD	K02829	cytochrome aa3-600 menaquinol oxidase subunit IV [EC:7.1.1.5]
		ccoN	K00404	cytochrome c oxidase cbb3-type subunit I [EC:7.1.1.9]	2740993075		2929308669
		ccoO	K00405	cytochrome c oxidase cbb3-type subunit II	2740993076		2929308667
		ccoP	K00406	cytochrome c oxidase cbb3-type subunit III
		ccoQ	K00407	cytochrome c oxidase cbb3-type subunit IV
		ccoNO	K15862	cytochrome c oxidase cbb3-type subunit I/II [EC:7.1.1.9]
	Complex V	ATPF1A, atpA	K02111	F-type H+/Na+-transporting ATPase subunit alpha [EC:7.1.2.2 7.2.2.1]	2740994390	2928859841;2928862275	2929310609
		ATPF1B, atpD	K02112	F-type H+/Na+-transporting ATPase subunit beta [EC:7.1.2.2 7.2.2.1]	2740994388	2928859848;2928862277	2929310611
		ATPF1D, atpH	K02113	F-type H+-transporting ATPase subunit delta	2740994391	2928862274	2929310608
		ATPF1E, atpC	K02114	F-type H+-transporting ATPase subunit epsilon	2740994387	2928862278;2928859847	2929310612
		ATPF1G, atpG	K02115	F-type H+-transporting ATPase subunit gamma	2740994389	2928862276;2928859840	2929310610
		ATPF0A, atpB	K02108	F-type H+-transporting ATPase subunit a	2740993837	2928859670;2928859844	2929310294
		ATPF0B, atpF	K02109	F-type H+-transporting ATPase subunit b	2740994392;2740994393	2928859842;2928862272;2928862273	2929310606;2929310607
		ATPF0C, atpE	K02110	F-type H+-transporting ATPase subunit c	2740993836	2928859671;2928859843	2929310295
		ATPeF1A, ATP5A1, ATP1	K02132	F-type H+-transporting ATPase subunit alpha
		ATPeF1B, ATP5B, ATP2	K02133	F-type H+-transporting ATPase subunit beta [EC:7.1.2.2]
		ATPeF1G, ATP5C1, ATP3	K02136	F-type H+-transporting ATPase subunit gamma
		ATPeF1D, ATP5D, ATP16	K02134	F-type H+-transporting ATPase subunit delta
		ATPeF1E, ATP5E, ATP15	K02135	F-type H+-transporting ATPase subunit epsilon
		ATPeF0O, ATP5O, ATP5	K02137	F-type H+-transporting ATPase subunit O
		ATPeF0A, MTATP6, ATP6	K02126	F-type H+-transporting ATPase subunit a
		ATPeF0B, ATP5F1, ATP4	K02127	F-type H+-transporting ATPase subunit b
		ATPeF0C, ATP5G, ATP9	K02128	F-type H+-transporting ATPase subunit c
		ATPeF0D, ATP5H, ATP7	K02138	F-type H+-transporting ATPase subunit d
		ATPeF0E, ATP5I	K02129	F-type H+-transporting ATPase subunit e
		TIM11, ATP21	K01549	F-type H+-transporting ATP synthase subunit e
		ATPeF0F, ATP5J2	K02130	F-type H+-transporting ATPase subunit f
		ATPeFF, ATP17	K02139	F-type H+-transporting ATPase subunit f
		ATPeFG, ATP5L, ATP20	K02140	F-type H+-transporting ATPase subunit g
		ATPeFH, ATP14	K02141	F-type H+-transporting ATPase subunit h
		ATPeF0F6, ATP5J	K02131	F-type H+-transporting ATPase subunit 6
		ATPeFJ, ATP18	K02142	F-type H+-transporting ATPase subunit j
		ATPeFK, ATP19	K02143	F-type H+-transporting ATPase subunit k
		ATPeF08, MTATP8, ATP8	K02125	F-type H+-transporting ATPase subunit 8
		ATPVA, ntpA, atpA	K02117	V/A-type H+/Na+-transporting ATPase subunit A [EC:7.1.2.2 7.2.2.1]		2928861448
		ATPVB, ntpB, atpB	K02118	V/A-type H+/Na+-transporting ATPase subunit B		2928861447
		ATPVC, ntpC, atpC	K02119	V/A-type H+/Na+-transporting ATPase subunit C		2928861467
		ATPVD, ntpD, atpD	K02120	V/A-type H+/Na+-transporting ATPase subunit D		2928861437
		ATPVE, ntpE, atpE	K02121	V/A-type H+/Na+-transporting ATPase subunit E		2928861449
		ATPVF, ntpF, atpF	K02122	V/A-type H+/Na+-transporting ATPase subunit F		2928861450
		ATPVG, ahaH, atpH	K02107	V/A-type H+/Na+-transporting ATPase subunit G/H
		ATPVI, ntpI, atpI	K02123	V/A-type H+/Na+-transporting ATPase subunit I		2928861452
		ATPVK, ntpK, atpK	K02124	V/A-type H+/Na+-transporting ATPase subunit K		2928861451
		ATPeV1A, ATP6A	K02145	V-type H+-transporting ATPase subunit A [EC:7.1.2.2]
		ATPeV1B, ATP6B	K02147	V-type H+-transporting ATPase subunit B
		ATPeV1C, ATP6C	K02148	V-type H+-transporting ATPase subunit C
		ATPeV1D, ATP6M	K02149	V-type H+-transporting ATPase subunit D
		ATPeV1E, ATP6E	K02150	V-type H+-transporting ATPase subunit E
		ATPeV1F, ATP6S14	K02151	V-type H+-transporting ATPase subunit F
		ATPeV1G, ATP6G	K02152	V-type H+-transporting ATPase subunit G
		ATPeV1H	K02144	V-type H+-transporting ATPase subunit H
		ATPeV0A, ATP6N	K02154	V-type H+-transporting ATPase subunit a
		ATPeV0B, ATP6F	K03661	V-type H+-transporting ATPase 21kDa proteolipid subunit
		ATPeV0C, ATP6L	K02155	V-type H+-transporting ATPase 16kDa proteolipid subunit
		ATPeV0D, ATP6D	K02146	V-type H+-transporting ATPase subunit d
		ATPeV0E, ATP6H	K02153	V-type H+-transporting ATPase subunit e
		ATPeVS1, ATP6S1	K03662	V-type H+-transporting ATPase S1 subunit
		ATP4A	K01542	H+/K+-exchanging ATPase subunit alpha [EC:7.2.2.19]
		ATP4B	K01543	H+/K+-exchanging ATPase subunit beta [EC:7.2.2.19]
		ATP12A	K01544	non-gastric H+/K+-exchanging ATPase [EC:7.2.2.19]
		PMA1, PMA2	K01535	H+-transporting ATPase [EC:7.1.2.1]		2928861459
Rnf complex		rnfA	K03617	H+/Na+-translocating ferredoxin:NAD+ oxidoreductase subunit A	2740990198	2928862115	2929308197;2929309140
		rnfB	K03616	H+/Na+-translocating ferredoxin:NAD+ oxidoreductase subunit B [EC:7.1.1.11 7.2.1.2]	2740990119;2740990197	2928862110	2929307675;2929308196;2929309139
		rnfC	K03615	H+/Na+-translocating ferredoxin:NAD+ oxidoreductase subunit C [EC:7.1.1.11 7.2.1.2]	2740990202	2928862111	2929308201;2929309144
		rnfD	K03614	H+/Na+-translocating ferredoxin:NAD+ oxidoreductase subunit D [EC:7.1.1.11 7.2.1.2]	2740990201	2928862112	2929308200;2929309143
		rnfE	K03613	H+/Na+-translocating ferredoxin:NAD+ oxidoreductase subunit E	2740990199	2928862114	2929309141
		rnfG	K03612	H+/Na+-translocating ferredoxin:NAD+ oxidoreductase subunit G	2740990200	2928862113	2929308199;2929309142
Mrp complex		mrpA	K05565	multicomponent Na+:H+ antiporter subunit A
		mrpB	K05566	multicomponent Na+:H+ antiporter subunit B	2740994411		2929310588
		mrpC	K05567	multicomponent Na+:H+ antiporter subunit C	2740994410		2929310589
		mrpD	K05568	multicomponent Na+:H+ antiporter subunit D	2740990213;2740990215;2740994405;2740994408;2740994409	2928861503;2928861505	2929309158;2929309160;2929310590;2929310591;2929310594
		mrpE	K05569	multicomponent Na+:H+ antiporter subunit E	2740994415		2929310584
		mrpF	K05570	multicomponent Na+:H+ antiporter subunit F	2740994414		2929310585
		mrpG	K05571	multicomponent Na+:H+ antiporter subunit G	2740994413		2929310586
Hydrogense Notes: Yellow back ground in Gene column, NiFe Hydrogenase; Orange background in Gene column, FeFe hydrogenase; Green background in data field, sequences confirmed based on KO and diamond search; Pink background in data field, sequences confirmed based on diamond search and phylogenetic tree; Brown background in data field, sequences only annotated by KO, further confirmed by the web H…	NADH+ or NADP+ as acceptor	hoxH	K00436	NAD-reducing hydrogenase large subunit [EC:1.12.1.2]
		hoxF	K18005	[NiFe] hydrogenase diaphorase moiety large subunit [EC:1.12.1.2]
		hoxU	K18006	[NiFe] hydrogenase diaphorase moiety small subunit [EC:1.12.1.2]
		hoxY	K18007	NAD-reducing hydrogenase small subunit [EC:1.12.1.2]
		hydA	K17993	sulfhydrogenase subunit alpha [EC:1.12.1.3 1.12.1.5]		2928860360
		hydD	K17994	sulfhydrogenase subunit delta [EC:1.12.1.3 1.12.1.5]		2928860359
		hndA	K18330	NADP-reducing hydrogenase subunit HndA [EC:1.12.1.3]
		hndB	K17992	NADP-reducing hydrogenase subunit HndB [EC:1.12.1.3]
		hndC	K18331	NADP-reducing hydrogenase subunit HndC [EC:1.12.1.3]
		hndD	K18332	NADP-reducing hydrogenase subunit HndD [EC:1.12.1.3]	2740992268
		hydA	K17997	iron-hydrogenase subunit alpha [EC:1.12.1.4]
		hydB	K17998	iron-hydrogenase subunit beta [EC:1.12.1.4]		2928861410
		hydC	K17999	iron-hydrogenase subunit gamma [EC:1.12.1.4]
	Cytochrome as acceptor	hydB	K00437	[NiFe] hydrogenase large subunit [EC:1.12.2.1]	2740992756	2928860516	2929309319
		hydA	K18008	[NiFe] hydrogenase small subunit [EC:1.12.2.1]	2740992755	2928860517	2929309318
	Quinone or similar compound as acceptor	hydB	K05922	quinone-reactive Ni/Fe-hydrogenase large subunit [EC:1.12.5.1]
		hydA	K05927	quinone-reactive Ni/Fe-hydrogenase small subunit [EC:1.12.5.1]
	Iron-sulfur protein as acceptor	E1.12.7.2	K00532	ferredoxin hydrogenase [EC:1.12.7.2]
		E1.12.7.2L	K00533	ferredoxin hydrogenase large subunit [EC:1.12.7.2]	2740992268
		E1.12.7.2S	K00534	ferredoxin hydrogenase small subunit [EC:1.12.7.2]	2740992267
		E1.12.7.2G	K06441	ferredoxin hydrogenase gamma subunit [EC:1.12.7.2]
		mbhL	K18016	membrane-bound hydrogenase subunit alpha [EC:1.12.7.2]
		mbhK	K18017	membrane-bound hydrogenase subunit beta [EC:1.12.7.2]
		mbhJ	K18023	membrane-bound hydrogenase subunit mbhJ [EC:1.12.7.2]
		hydA2	K25123	iron hydrogenase HydA2 [EC:1.12.7.-]
	Other, Known, physiological acceptors	frhA	K00440	coenzyme F420 hydrogenase subunit alpha [EC:1.12.98.1]
		frhB	K00441	coenzyme F420 hydrogenase subunit beta [EC:1.12.98.1]
		frhG	K00443	coenzyme F420 hydrogenase subunit gamma [EC:1.12.98.1]
		hmd	K13942	5,10-methenyltetrahydromethanopterin hydrogenase [EC:1.12.98.2]
		vhoA, vhtA	K14068	methanophenazine hydrogenase, large subunit [EC:1.12.98.3]
		vhoC, vhtC	K14069	methanophenazine hydrogenase, cytochrome b subunit [EC:1.12.98.3]
		vhoG, vhtG	K14070	methanophenazine hydrogenase [EC:1.12.98.3]
	Unknown physiological acceptors	hyaB, hybC	K06281	hydrogenase large subunit [EC:1.12.99.6]	2740992756
		hyaA, hybO	K06282	hydrogenase small subunit [EC:1.12.99.6]	2740992755
		hyaC	K03620	Ni/Fe-hydrogenase 1 B-type cytochrome subunit
		hyaD, hybD	K03605	hydrogenase maturation protease [EC:3.4.23.-]	2740992757
		hyaF	K03618	hydrogenase-1 operon protein HyaF
		hyaE	K03619	hydrogenase-1 operon protein HyaE
		hupU	K23548	uptake hydrogenase small subunit [EC:1.12.99.6]	2740991398
		hupV	K23549	uptake hydrogenase large subunit [EC:1.12.99.6]	2740991397
		mvhA, vhuA, vhcA	K14126	F420-non-reducing hydrogenase large subunit [EC:1.12.99.- 1.8.98.5]	2740993309;2740991342		2929310407
		mvhD, vhuD, vhcD	K14127	F420-non-reducing hydrogenase iron-sulfur subunit [EC:1.12.99.- 1.8.98.5 1.8.98.6]	2740991089
		mvhG, vhuG, vhcG	K14128	F420-non-reducing hydrogenase small subunit [EC:1.12.99.- 1.8.98.5]
	Hydrogenase 3	hycB	K15827	formate hydrogenlyase subunit 2
		hycC	K15828	formate hydrogenlyase subunit 3
		hycD	K15829	formate hydrogenlyase subunit 4
		hycE	K15830	formate hydrogenlyase subunit 5
		hycF	K15831	formate hydrogenlyase subunit 6
		hydG	K15832	formate hydrogenlyase subunit 7
		echA	K14086	ech hydrogenase subunit A	2740994060
		echB	K14087	ech hydrogenase subunit B	2740994061
		echC	K14088	ech hydrogenase subunit C	2740994062
		echD	K14089	ech hydrogenase subunit D	2740994063
		echE	K14090	ech hydrogenase subunit E	2740994064
		echF	K14091	ech hydrogenase subunit F	2740994065
	Hydrogenase 4	hyfA	K12136	hydrogenase-4 component A [EC:1.-.-.-]
		hyfB	K12137	hydrogenase-4 component A [EC:1.-.-.-]	2740995239	2928860304	2929304652
		hyfC	K12138	hydrogenase-4 component C [EC:1.-.-.-]
		hyfD	K12139	hydrogenase-4 component D [EC:1.-.-.-]
		hyfE	K12140	hydrogenase-4 component E [EC:1.-.-.-]	2740995241	2928860306	2929304650
		hyfF	K12141	hydrogenase-4 component F [EC:1.-.-.-]	2740995242	2928860307	2929304649
		hyfG	K12142	hydrogenase-4 component G [EC:1.-.-.-]
		hyfH	K12143	hydrogenase-4 component H
		hyfI	K12144	hydrogenase-4 component I [EC:1.-.-.-]
		hyfJ	K12145	hydrogenase-4 component J [EC:1.-.-.-]
		hyfR	K12146	hydrogenase-4 transcriptional activator
	Energy-converting hydrogenase	ehaA	K14092	energy-converting hydrogenase A subunit A
		ehaB	K14093	energy-converting hydrogenase A subunit B
		ehaC	K14094	energy-converting hydrogenase A subunit C
		ehaD	K14095	energy-converting hydrogenase A subunit D
		ehaE	K14096	energy-converting hydrogenase A subunit E
		ehaF	K14097	energy-converting hydrogenase A subunit F
		ehaG	K14098	energy-converting hydrogenase A subunit G
		ehaH	K14099	energy-converting hydrogenase A subunit H
		ehaI	K14100	energy-converting hydrogenase A subunit I
		ehaJ	K14101	energy-converting hydrogenase A subunit J
		ehaK	K14102	energy-converting hydrogenase A subunit K
		ehaL	K14103	energy-converting hydrogenase A subunit L
		ehaM	K14104	energy-converting hydrogenase A subunit M
		ehaN	K14105	energy-converting hydrogenase A subunit N
		ehaO	K14106	energy-converting hydrogenase A subunit O
		ehaP	K14107	energy-converting hydrogenase A subunit P
		ehaQ	K14108	energy-converting hydrogenase A subunit Q
		ehaR	K14109	energy-converting hydrogenase A subunit R
		ehbA	K14110	energy-converting hydrogenase B subunit A
		ehbB	K14111	energy-converting hydrogenase B subunit B
		ehbC	K14112	energy-converting hydrogenase B subunit C
		ehbD	K14113	energy-converting hydrogenase B subunit D
		ehbE	K14114	energy-converting hydrogenase B subunit E
		ehbF	K14115	energy-converting hydrogenase B subunit F
		ehbG	K14116	energy-converting hydrogenase B subunit G
		ehbH	K14117	energy-converting hydrogenase B subunit H
		ehbI	K14118	energy-converting hydrogenase B subunit I
		ehbJ	K14119	energy-converting hydrogenase B subunit J
		ehbK	K14120	energy-converting hydrogenase B subunit K
		ehbL	K14121	energy-converting hydrogenase B subunit L
		ehbM	K14122	energy-converting hydrogenase B subunit M
		ehbN	K14123	energy-converting hydrogenase B subunit N
		ehbO	K14124	energy-converting hydrogenase B subunit O
		ehbP	K14125	energy-converting hydrogenase B subunit P
		ehbQ	K06862	energy-converting hydrogenase B subunit Q
Heterodisulfide Reductase		hdrA2	K03388	heterodisulfide reductase subunit A2 [EC:1.8.7.3 1.8.98.4 1.8.98.5 1.8.98.6]	2740990174;2740991088;2740991448;2740991687;2740993100;2740993243;2740993246;2740994694;2740993638	2928859930	2929305148;2929305852;2929308156;2929308180;2929308296;2929308299;2929309037;2929306219
		hdrB2	K03389	heterodisulfide reductase subunit B2 [EC:1.8.7.3 1.8.98.4 1.8.98.5 1.8.98.6]	2740993248;2740991548		2929308294;2929308178
		hdrC2	K03390	heterodisulfide reductase subunit C2 [EC:1.8.7.3 1.8.98.4 1.8.98.5 1.8.98.6]	2740991547;2740993247		2929308295
		hdrA1	K22480	heterodisulfide reductase subunit A1 [EC:1.8.7.3]
		hdrB1	K22481	heterodisulfide reductase subunit B1 [EC:1.8.7.3]
		hdrC1	K22482	heterodisulfide reductase subunit C1 [EC:1.8.7.3]
Selenium	Selenate reduction	xdhD	K12528	putative selenate reductase molybdopterin-binding subunit
		ygfK	K12527	putative selenate reductase [EC:1.97.1.9]	2740990174
		ygfM	K12529	putative selenate reductase FAD-binding subunit
		ynfG	K07311	Tat-targeted selenate reductase subunit YnfG
		ynfH	K07312	Tat-targeted selenate reductase subunit YnfH
		ynfE	K07309	Tat-targeted selenate reductase subunit YnfE [EC:1.97.1.9]
		ynfF	K07310	Tat-targeted selenate reductase subunit YnfF [EC:1.97.1.9]
		serA, clrA	K17050	selenate/chlorate reductase subunit alpha [EC:1.97.1.9 1.97.1.1]
		serB, clrB	K17051	selenate/chlorate reductase subunit beta [EC:1.97.1.9 1.97.1.1]
		serC, clrC	K17052	selenate/chlorate reductase subunit gamma [EC:1.97.1.9 1.97.1.1]
	Organic selenium metabolism	metH, MTR	K00548	5-methyltetrahydrofolate--homocysteine methyltransferase [EC:2.1.1.13]	2740992986	2928861804	2929307548;2929304629
		metB	K01739	cystathionine gamma-synthase [EC:2.5.1.48]	2740995382		2929305213
		PAPSS	K13811	3'-phosphoadenosine 5'-phosphosulfate synthase [EC:2.7.7.4 2.7.1.25]
		CTH	K01758	cystathionine gamma-lyase [EC:4.4.1.1]
		E2.1.1.12	K08247	methionine S-methyltransferase [EC:2.1.1.12]
		SCLY	K01763	selenocysteine lyase [EC:4.4.1.16]
		selD, SEPHS	K01008	selenide, water dikinase [EC:2.7.9.3]	2740993307	2928860269	2929307836
		sufS	K11717	cysteine desulfurase / selenocysteine lyase [EC:2.8.1.7 4.4.1.16]
		serA, clrA	K17050	selenate/chlorate reductase subunit alpha [EC:1.97.1.9 1.97.1.1]
		TXNRD	K22182	thioredoxin reductase (NADPH) [EC:1.8.1.9]
		MARS, metG	K01874	methionyl-tRNA synthetase [EC:6.1.1.10]	2740991876	2928859449	2929307784
		PSTK	K10837	O-phosphoseryl-tRNA(Sec) kinase [EC:2.7.1.164]
		selA	K01042	L-seryl-tRNA(Ser) seleniumtransferase [EC:2.9.1.1]	2740990480	2928860083	2929307348
		SEPSECS	K03341	O-phospho-L-seryl-tRNASec:L-selenocysteinyl-tRNA synthase [EC:2.9.1.2]
		E4.4.1.11	K01761	methionine-gamma-lyase [EC:4.4.1.11]	2740993809		2929305213;2929309882
		CCBL	K00816	kynurenine---oxoglutarate transaminase / cysteine-S-conjugate beta-lyase / glutamine---phenylpyruvate transaminase [EC:2.6.1.7 4.4.1.13 2.6.1.64]
		INMT, TEMT	K00562	methyltransferase [EC:2.1.1.49 2.1.1.96]
Arsenic	Arsenite oxidation	aoxA	K08355	arsenite oxidase small subunit [EC:1.20.2.1 1.20.9.1]
		aoxB	K08356	arsenite oxidase large subunit [EC:1.20.2.1 1.20.9.1]
	Arsenate reduction	arsC	K00537	arsenate reductase (glutaredoxin) [EC:1.20.4.1]
		arsC	K03741	arsenate reductase (thioredoxin) [EC:1.20.4.4]	2740995420	2928861218	2929305586
		HAC1	K22547	arsenate reductase [EC:1.20.4.1]
	Arsenic detoxification	AS3MT	K07755	arsenite methyltransferase [EC:2.1.1.137]	2740994618		2929309642
		arsC	K18701	arsenate-mycothiol transferase [EC:2.8.4.2]
		arsH	K11811	arsenical resistance protein ArsH
		ACR2	K18064	arsenical-resistance protein 2
	Transcriptional regulators	arsR	K03892	ArsR family transcriptional regulator, arsenate/arsenite/antimonite-responsive transcriptional repressor	2740990946;2740992981;2740995421	2928862464	2929308063;2929309502
		arsR-arsC	K23988	ArsR family transcriptional regulator, arsenate/arsenite/antimonite-responsive transcriptional repressor / arsenate reductase (thioredoxin) [EC:1.20.4.4
	Arsenic transport	arsA, ASNA1, GET3	K01551	arsenite/tail-anchored protein-transporting ATPase [EC:7.3.2.7 7.3.-.-]
		arsB	K03893	arsenical pump membrane protein
		ACR3, arsB	K03325	arsenite transporter	2740992819;2740995419
Mercury	Mercury resistance	merA	K00520	mercuric reductase [EC:1.16.1.1]
		merP	K08364	periplasmic mercuric ion binding protein
		merR	K08365	MerR family transcriptional regulator, mercuric resistance operon regulatory protein
		merD	K19057	MerR family transcriptional regulator, mercuric resistance operon regulatory protein
	Mercury transport	merC	K19058	mercuric ion transport protein
		merE	K19059	mercuric ion transport protein
		merT	K08363	mercuric ion transport protein
CO Oxidation	CO dehydrogenase (Aerobic)	coxS	K03518	aerobic carbon-monoxide dehydrogenase small subunit [EC:1.2.5.3]
		coxM, cutM	K03519	aerobic carbon-monoxide dehydrogenase medium subunit [EC:1.2.5.3]
		coxL, cutL	K03520	aerobic carbon-monoxide dehydrogenase large subunit [EC:1.2.5.3]
	CO dehydrogenase (Anaerobic)	cooS, acsA	K00198	anaerobic carbon-monoxide dehydrogenase catalytic subunit [EC:1.2.7.4]	2740990108;2740993696;2740994287		2929306676;2929307956;2929309209
		cooF	K00196	anaerobic carbon-monoxide dehydrogenase iron sulfur subunit	2740990600		2929308426
ABC and other transporters	Mineral and organic ion transporters	wtpC	K15497	molybdate/tungstate transport system ATP-binding protein		2928861732
		wtpB	K15496	molybdate/tungstate transport system permease protein		2928861733
		wtpA	K15495	molybdate/tungstate transport system substrate-binding protein		2928862867	2929307630
		modA	K02020	molybdate transport system substrate-binding protein	2740991445;2740991483;2740992724		2929305134;2929307061;2929309490
		modB	K02018	molybdate transport system permease protein	2740992725		2929309489
		modC	K02017	molybdate transport system ATP-binding protein [EC:7.3.2.5]	2740992726		2929307943
		modF	K05776	molybdate transport system ATP-binding protein	2740993797		2929308435
		tupC,vupC	K06857	tungstate transport system ATP-binding protein	2740994478	2928861589	2929304752;2929309266
		tupB,vupB	K05773	tungstate transport system permease protein	2740994479	2928861590	2929309265
		tupA,vupA	K05772	tungstate transport system substrate-binding protein	2740994480	2928861591	2929309264
		cmpA	K11950	bicarbonate transport system substrate-binding protein
		cmpB	K11951	bicarbonate transport system permease protein	2740993851
		cmpC	K11952	bicarbonate transport system ATP-binding protein [EC:7.3.2.-]
		cmpD	K11953	bicarbonate transport system ATP-binding protein [EC:7.3.2.-]
		afuC, fbpC	K02010	iron(III) transport system ATP-binding protein [EC:7.2.2.7]			2929305411
		afuB, fbpB	K02011	iron(III) transport system permease protein			2929305412;2929308395
		afuA, fbpA	K02012	iron(III) transport system substrate-binding protein			2929305413
		thiQ	K02062	thiamine transport system ATP-binding protein
		thiP	K02063	thiamine transport system permease protein			2929308395
		thiB, tbpA	K02064	thiamine transport system substrate-binding protein			2929308396
		thiY	K24987	putative thiamine transport system substrate-binding protein
		thiX	K24988	putative thiamine transport system permease protein
		thiZ	K24989	putative thiamine transport system ATP-binding protein
		ynjB	K05777	putative thiamine transport system substrate-binding protein			2929307057
		ynjC	K05778	putative thiamine transport system permease protein			2929307056
		ynjD	K05779	putative thiamine transport system ATP-binding protein			2929307049
		ABC.SN.A	K02049	NitT/TauT family transport system ATP-binding protein		2928859781	2929304626
		ABC.SN.P	K02050	NitT/TauT family transport system permease protein	2740990194;2740990889;2740993851;2740994564	2928859782	2929304627;2929308116
		ABC.SN.S	K02051	NitT/TauT family transport system substrate-binding protein	2740990890;2740993852;2740990196	2928862451	2929304625;2929308115
		potA	K11072	spermidine/putrescine transport system ATP-binding protein	2740991721;2740993872	2928861732	2929308394
		potC	K11070	spermidine/putrescine transport system permease protein	2740993870;2740991723
		potB	K11071	spermidine/putrescine transport system permease protein	2740991722;2740993869
		potD	K11069	spermidine/putrescine transport system substrate-binding protein	2740991720		2929309550;2929310726
		ABC.SP.A	K02052	putative spermidine/putrescine transport system ATP-binding protein
		ABC.SP.P	K02053	putative spermidine/putrescine transport system permease protein	2740993870
		ABC.SP.P1	K02054	putative spermidine/putrescine transport system permease protein	2740993869
		ABC.SP.S	K02055	putative spermidine/putrescine transport system substrate-binding protein	2740994827		2929309493
		potF	K11073	putrescine transport system substrate-binding protein
		potI	K11074	putrescine transport system permease protein
		potH	K11075	putrescine transport system permease protein
		potG	K11076	putrescine transport system ATP-binding protein [EC:7.6.2.16]
	Oligosaccharide, polyol and lipid transporters	musE	K25086	maltose transport system substrate-binding protein
		musF	K25087	maltose transport system permease protein
		musG	K25088	maltose transport system permease protein
		malE	K10108	maltose/maltodextrin transport system substrate-binding protein
		malF	K10109	maltose/maltodextrin transport system permease protein
		malG	K10110	maltose/maltodextrin transport system permease protein
		malK, mtlK, thuK	K10111	multiple sugar transport system ATP-binding protein [EC:7.5.2.-]
		msmE	K10117	raffinose/stachyose/melibiose transport system substrate-binding protein
		msmF	K10118	raffinose/stachyose/melibiose transport system permease protein
		msmG	K10119	raffinose/stachyose/melibiose transport system permease protein
		cycB, ganO, mdxE	K15770	arabinogalactan oligomer / maltooligosaccharide transport system substrate-binding protein
		ganP, mdxF	K15771	arabinogalactan oligomer / maltooligosaccharide transport system permease protein
		ganQ, mdxG	K15772	arabinogalactan oligomer / maltooligosaccharide transport system permease protein
		aglE, ggtB	K10232	alpha-glucoside transport system substrate-binding protein
		aglF, ggtC	K10233	alpha-glucoside transport system permease protein
		aglG, ggtD	K10234	alpha-glucoside transport system permease protein
		aglK	K10235	alpha-glucoside transport system ATP-binding protein
		thuE, lpqY	K10236	trehalose/maltose transport system substrate-binding protein
		thuF, sugA	K10237	trehalose/maltose transport system permease protein
		thuG, sugB	K10238	trehalose/maltose transport system permease protein
		treS	K17311	trehalose transport system substrate-binding protein
		treT	K17312	trehalose transport system permease protein
		treU	K17313	trehalose transport system permease protein
		treV	K17314	trehalose transport system ATP-binding protein
		ABC.NGC.S	K10200	N-acetylglucosamine transport system substrate-binding protein
		ABC.NGC.P	K10201	N-acetylglucosamine transport system permease protein
		ABC.NGC.P1	K10202	N-acetylglucosamine transport system permease protein
		cebE	K10240	cellobiose transport system substrate-binding protein
		cebF	K10241	cellobiose transport system permease protein
		cebG	K10242	cellobiose transport system permease protein
		dasA	K17329	N,N'-diacetylchitobiose transport system substrate-binding protein
		dasB	K17330	N,N'-diacetylchitobiose transport system permease protein
		dasC	K17331	N,N'-diacetylchitobiose transport system permease protein
		chiE	K17244	putative chitobiose transport system substrate-binding protein
		chiF	K17245	putative chitobiose transport system permease protein
		chiG	K17246	putative chitobiose transport system permease protein
		lacE, araN	K10188	lactose/L-arabinose transport system substrate-binding protein
		lacF, araP	K10189	lactose/L-arabinose transport system permease protein
		lacG, araQ	K10190	lactose/L-arabinose transport system permease protein
		lacK	K10191	lactose/L-arabinose transport system ATP-binding protein
		togB	K10192	oligogalacturonide transport system substrate-binding protein
		togM	K10193	oligogalacturonide transport system permease protein
		togN	K10194	oligogalacturonide transport system permease protein
		togA	K10195	oligogalacturonide transport system ATP-binding protein
		aguE	K17241	alpha-1,4-digalacturonate transport system substrate-binding protein
		aguF	K17242	alpha-1,4-digalacturonate transport system permease protein
		aguG	K17243	alpha-1,4-digalacturonate transport system permease protein
		lplA	K17318	putative aldouronate transport system substrate-binding protein
		lplB	K17319	putative aldouronate transport system permease protein
		lplC	K17320	putative aldouronate transport system permease protein
		agpA	K25096	alpha-galactoside transport system substrate-binding protein
		agpB	K25097	alpha-galactoside transport system permease protein
		agpC	K25098	alpha-galactoside transport system permease protein
		agpD	K25099	alpha-galactoside transport system ATP-binding protein
		mglB	K10540	methyl-galactoside transport system substrate-binding protein
		mglC	K10541	methyl-galactoside transport system permease protein
		mglA	K10542	methyl-galactoside transport system ATP-binding protein [EC:7.5.2.11]
		bxlE	K17326	xylobiose transport system substrate-binding protein
		bxlF	K17327	xylobiose transport system permease protein
		bxlG	K17328	xylobiose transport system permease protein
		msmE	K10120	fructooligosaccharide transport system substrate-binding protein
		msmF	K10121	fructooligosaccharide transport system permease protein
		msmG	K10122	fructooligosaccharide transport system permease protein
		msmX,msmK,malK	K10112	multiple sugar transport system ATP-binding protein			2929310275
		ABC.MS.P	K02025	multiple sugar transport system permease protein
		ABC.MS.P1	K02026	multiple sugar transport system permease protein
		ABC.MS.S	K02027	multiple sugar transport system substrate-binding protein			2929305530
		yphF	K23545	sugar transport system substrate-binding protein
		yphD	K23546	sugar transport system permease protein
		yphE	K23547	sugar transport system ATP-binding protein
		ABC.GGU.S, chvE	K10546	putative multiple sugar transport system substrate-binding protein
		ABC.GGU.P, gguB	K10547	putative multiple sugar transport system permease protein
		ABC.GGU.A, gguA	K10548	putative multiple sugar transport system ATP-binding protein [EC:7.5.2.-]
		ABC.SS.A	K02056	simple sugar transport system ATP-binding protein	2740993432		2929308232
		ABC.SS.P	K02057	simple sugar transport system permease protein	2740993433;2740993434		2929308233;2929308234
		ABC.SS.S	K02058	simple sugar transport system substrate-binding protein
		glpV	K17321	glycerol transport system substrate-binding protein
		glpP	K17322	glycerol transport system permease protein
		glpQ	K17323	glycerol transport system permease protein
		glpS	K17324	glycerol transport system ATP-binding protein			2929305523
		glpT	K17325	glycerol transport system ATP-binding protein
		ugpB	K05813	sn-glycerol 3-phosphate transport system substrate-binding protein			2929310276
		ugpA	K05814	sn-glycerol 3-phosphate transport system permease protein			2929310277
		ugpE	K05815	sn-glycerol 3-phosphate transport system permease protein			2929310278
		ugpC	K05816	sn-glycerol 3-phosphate transport system ATP-binding protein [EC:7.6.2.10]
		araN	K17234	arabinooligosaccharide transport system substrate-binding protein
		araP	K17235	arabinooligosaccharide transport system permease protein
		araQ	K17236	arabinooligosaccharide transport system permease protein
		abnE	K25062	arabinooligosaccharide transport system substrate-binding protein
		abnF	K25063	arabinooligosaccharide transport system permease protein
		abnJ	K25064	arabinooligosaccharide transport system permease protein
		bmpA, bmpB, tmpC	K07335	basic membrane protein A and related proteins	2740990405		2929306965;2929307639
		nupB	K23535	general nucleoside transport system permease protein	2740990407		2929307637;2929306963
		nupC	K23536	general nucleoside transport system permease protein	2740990408		2929306962;2929307636
		nupA	K23537	general nucleoside transport system ATP-binding protein	2740990406		2929307638
		rfuA	K23510	riboflavin transport system substrate-binding protein
		rfuC	K23511	riboflavin transport system permease protein
		rfuD	K23512	riboflavin transport system permease protein
		rfuB	K23513	riboflavin transport system ATP-binding protein
		STAR2, fetB	K02069	UDP-glucose/iron transport system permease protein	2740991235	2928860834	2929305755
		STAR1, fetA	K02068	UDP-glucose/iron transport system ATP-binding protein	2740991234
		lsrB	K10555	AI-2 transport system substrate-binding protein
		lsrC	K10556	AI-2 transport system permease protein
		lsrD	K10557	AI-2 transport system permease protein
		lsrA, ego	K10558	AI-2 transport system ATP-binding protein
		mlaD, linM	K02067	phospholipid/cholesterol/gamma-HCH transport system substrate-binding protein	2740990842;2740994140	2928860780;2928862677	2929308451
		mlaE, linK	K02066	phospholipid/cholesterol/gamma-HCH transport system permease protein	2740993460;2740994142	2928860778;2928862679	2929304992
		mlaF, linL, mkl	K02065	phospholipid/cholesterol/gamma-HCH transport system ATP-binding protein	2740993461;2740994141	2928860779;2928862678	2929308450
		linN	K18480	cholesterol transport system auxiliary component
		mlaC	K07323	phospholipid transport system substrate-binding protein	2740991182;2740992078;2740994139	2928862676	2929307661;2929307887
		mlaB	K07122	phospholipid transport system transporter-binding protein
		mas	K18481	Mce-associated membrane protein
	Monosaccharide transporters	ABC.GLC.S	K10196	glucose/arabinose transport system substrate-binding protein
		ABC.GLC.P	K10197	glucose/arabinose transport system permease protein
		ABC.GLC.P1	K10198	glucose/arabinose transport system permease protein
		ABC.GLC.A	K10199	glucose/arabinose transport system ATP-binding protein
		gtsA, glcE	K17315	glucose/mannose transport system substrate-binding protein
		gtsB, glcF	K17316	glucose/mannose transport system permease protein
		gtsC, glcG	K17317	glucose/mannose transport system permease protein
		araF	K10537	L-arabinose transport system substrate-binding protein
		araH	K10538	L-arabinose transport system permease protein
		araG	K10539	L-arabinose transport system ATP-binding protein [EC:7.5.2.12]
		xacG	K25045	L-arabinose/D-xylose transport system substrate-binding protein
		xacH	K25046	L-arabinose/D-xylose transport system permease protein
		xacI	K25047	L-arabinose/D-xylose transport system permease protein
		K24709	K24709	D-galactose transport system substrate-binding protein
		K24710	K24710	D-galactose transport system permease protein
		K24711	K24711	D-galactose transport system permease protein
		K24712	K24712	D-galactose transport system ATP-binding protein [EC:7.5.2.11]
		xylF	K10543	D-xylose transport system substrate-binding protein
		xylH	K10544	D-xylose transport system permease protein
		xylG	K10545	D-xylose transport system ATP-binding protein [EC:7.5.2.10]
		fcsSBP	K25067	fucose transport system substrate-binding protein
		K25068	K25068	fucose transport system permease protein
		K25069	K25069	fucose transport system permease protein
		alsB	K10549	D-allose transport system substrate-binding protein
		alsC	K10550	D-allose transport system permease protein
		alsA	K10551	D-allose transport system ATP-binding protein [EC:7.5.2.8]
		frcB	K10552	fructose transport system substrate-binding protein
		frcC	K10553	fructose transport system permease protein
		frcA	K10554	fructose transport system ATP-binding protein
		rhaS	K10559	rhamnose transport system substrate-binding protein	2740995215
		rhaP	K10560	rhamnose transport system permease protein
		rhaQ	K10561	rhamnose transport system permease protein
		rhaT	K10562	rhamnose transport system ATP-binding protein [EC:7.5.2.-]
		rbsB	K10439	ribose transport system substrate-binding protein
		rbsC	K10440	ribose transport system permease protein
		rbsA	K10441	ribose transport system ATP-binding protein			2929306964
		ytfQ	K23508	galactofuranose transport system substrate-binding protein
		ytfT, yjfF	K23509	galactofuranose transport system permease protein
		ytfR	K10820	galactofuranose transport system ATP-binding protein [EC:7.5.2.9]
		eryG	K17202	erythritol transport system substrate-binding protein
		eryF	K17203	erythritol transport system permease protein
		eryE	K17204	erythritol transport system ATP-binding protein
		xltC	K17205	putative xylitol transport system substrate-binding protein
		xltB	K17206	putative xylitol transport system permease protein
		xltA	K17207	putative xylitol transport system ATP-binding protein
		ibpA	K17208	inositol transport system substrate-binding protein
		iatP	K17209	inositol transport system permease protein
		iatA	K17210	inositol transport system ATP-binding protein
		K17213	K17213	inositol transport system substrate-binding protein
		K17214	K17214	inositol transport system permease protein
		K17215	K17215	inositol transport system ATP-binding protein
		inoE	K17237	inositol-phosphate transport system substrate-binding protein
		inoF	K17238	inositol-phosphate transport system permease protein
		inoG	K17239	inositol-phosphate transport system permease protein
		inoK	K17240	inositol-phosphate transport system ATP-binding protein
		smoE, mtlE	K10227	polyol transport system substrate-binding protein
		smoF, mtlF	K10228	polyol transport system permease protein
		smoG, mtlG	K10229	polyol transport system permease protein
	Phosphate and amino acid transporters	TC.PIT	K03306	inorganic phosphate transporter, PiT family
		pstB	K02036	phosphate transport system ATP-binding protein	2740992453;2740993788		2929305401;2929306362
		pstC	K02037	phosphate transport system permease protein	2740992451;2740993790		2929306364
		pstA	K02038	phosphate transport system permease protein	2740992452;2740993789		2929306363;2929305400
		phoU	K02039	phosphate transport system protein	2740992454		2929306361
		pstS	K02040	phosphate transport system substrate-binding protein	2740990222;2740992450;2740993523;2740993791		2929305398;2929306365;2929307487
		phnC	K02041	phosphonate transport system ATP-binding protein			2929305353
		phnE	K02042	phosphonate transport system permease protein			2929305351
		phnD	K02044	phosphonate transport system substrate-binding protein	2740990917;2740993190		2929305352
		argT	K10013	lysine/arginine/ornithine transport system substrate-binding protein			2929308334
		hisJ	K10014	histidine transport system substrate-binding protein
		hisM	K10015	histidine transport system permease protein			2929308332
		hisQ	K10016	histidine transport system permease protein			2929308333
		hisP	K10017	histidine transport system ATP-binding protein [EC:7.4.2.1]			2929308335
		glnH	K10036	glutamine transport system substrate-binding protein	2740995307
		glnP	K10037	glutamine transport system permease protein	2740995308
		glnQ	K10038	glutamine transport system ATP-binding protein [EC:7.4.2.1]	2740995309
		artJ	K09996	arginine transport system substrate-binding protein
		artI	K09997	arginine transport system substrate-binding protein
		artM	K09998	arginine transport system permease protein
		artQ	K09999	arginine transport system permease protein
		artP	K10000	arginine transport system ATP-binding protein [EC:7.4.2.1]
		gltI, aatJ	K10001	glutamate/aspartate transport system substrate-binding protein
		gltK, aatM	K10002	glutamate/aspartate transport system permease protein
		gltJ, aatQ	K10003	glutamate/aspartate transport system permease protein
		gltL, aatP	K10004	glutamate/aspartate transport system ATP-binding protein [EC:7.4.2.1]
		peb1A, glnH	K10039	aspartate/glutamate/glutamine transport system substrate-binding protein
		peb1B, glnP	K10040	aspartate/glutamate/glutamine transport system permease protein
		peb1C, glnQ	K10041	aspartate/glutamate/glutamine transport system ATP-binding protein [EC:7.4.2.1]
		occT, nocT	K10018	octopine/nopaline transport system substrate-binding protein
		occM, nocM	K10019	octopine/nopaline transport system permease protein
		occQ, nocQ	K10020	octopine/nopaline transport system permease protein
		occP, nocP	K10021	octopine/nopaline transport system ATP-binding protein [EC:7.4.2.1]
		aapJ, bztA	K09969	general L-amino acid transport system substrate-binding protein	2740993273		2929309456
		aapQ, bztB	K09970	general L-amino acid transport system permease protein	2740993274		2929309458
		aapM, bztC	K09971	general L-amino acid transport system permease protein	2740993275		2929309459
		aapP, bztD	K09972	general L-amino acid transport system ATP-binding protein [EC:7.4.2.1]	2740992058;2740993276		2929309460
		gltB	K10005	glutamate transport system substrate-binding protein
		gluC	K10006	glutamate transport system permease protein
		gluD	K10007	glutamate transport system permease protein
		gluA	K10008	glutamate transport system ATP-binding protein [EC:7.4.2.1]
		fliY, tcyA	K02424	L-cystine transport system substrate-binding protein	2740992719
		tcyB, yecS	K10009	L-cystine transport system permease protein	2740994523
		tcyC, yecC	K10010	L-cystine transport system ATP-binding protein [EC:7.4.2.1]
		tcyJ	K16956	L-cystine transport system substrate-binding protein
		tcyK	K16957	L-cystine transport system substrate-binding protein
		tcyL	K16958	L-cystine transport system permease protein
		tcyM	K16959	L-cystine transport system permease protein
		tcyN	K16960	L-cystine transport system ATP-binding protein [EC:7.4.2.1]
		aotJ	K10022	arginine/ornithine transport system substrate-binding protein			2929308334
		aotM	K10023	arginine/ornithine transport system permease protein			2929308332
		aotQ	K10024	arginine/ornithine transport system permease protein			2929308333
		aotP	K10025	arginine/ornithine transport system ATP-binding protein [EC:7.4.2.1]
		bgtB	K17062	arginine/lysine/histidine/glutamine transport system substrate-binding and permease protein
		bgtA	K17063	arginine/lysine/histidine/glutamine transport system ATP-binding protein [EC:7.4.2.1]	2740994524
		artP, artI	K23059	arginine/lysine/histidine transporter system substrate-binding protein			2929304846
		artQ	K17077	arginine/lysine/histidine transport system permease protein			2929304845
		artR	K23060	arginine/lysine/histidine transport system ATP-binding protein [EC:7.4.2.1]
		lhpP	K23061	hydroxyproline transporter system substrate-binding protein
		lhpM	K23062	hydroxyproline transport system permease protein
		lhpN	K23063	hydroxyproline transport system permease protein
		lhpO	K23064	hydroxyproline transport system ATP-binding protein [EC:7.4.2.1]
		livG	K01995	branched-chain amino acid transport system ATP-binding protein	2740990750;2740992169;2740993604;2740994550;2740995087	2928860631	2929304804;2929304839;2929309687;2929309732
		livF	K01996	branched-chain amino acid transport system ATP-binding protein	2740990604;2740990749;2740992168;2740993603;2740994551;2740995088	2928860630	2929304803;2929304840;2929308422;2929309688;2929309731
		livH	K01997	branched-chain amino acid transport system permease protein	2740990603;2740990752;2740992171;2740993606;2740994548;2740995085	2928860633	2929304806;2929304837;2929308423;2929309685;2929309734
		livM	K01998	branched-chain amino acid transport system permease protein	2740990602;2740990751;2740992170;2740993605;2740994549;2740995086	2928860632	2929304805;2929304838;2929308424;2929309686;2929309733
		livK	K01999	branched-chain amino acid transport system substrate-binding protein	2740990601;2740990646;2740990753;2740991683;2740992084;2740992172;2740992644;2740993607;2740994002;2740994003;2740994128;2740994547;2740995084	2928860424;2928860634;2928861570;2928862119	2929304552;2929304807;2929304836;2929304923;2929305383;2929306037;2929307148;2929308039;2929308425;2929308834;2929309014;2929309684;2929310648
		natB	K11954	neutral amino acid transport system substrate-binding protein			2929308039
		natC	K11955	neutral amino acid transport system permease protein
		natD	K11956	neutral amino acid transport system permease protein
		natA	K11957	neutral amino acid transport system ATP-binding protein
		natE	K11958	neutral amino acid transport system ATP-binding protein
		metQ	K02073	D-methionine transport system substrate-binding protein
		metI	K02072	D-methionine transport system permease protein
		metN	K02071	D-methionine transport system ATP-binding protein
		urtA	K11959	urea transport system substrate-binding protein	2740990601	2928860424	2929304836
		urtB	K11960	urea transport system permease protein
		urtC	K11961	urea transport system permease protein
		urtD	K11962	urea transport system ATP-binding protein			2929304839
		urtE	K11963	urea transport system ATP-binding protein			2929304840
		K01989	K01989	putative tryptophan/tyrosine transport system substrate-binding protein	2740991727		2929308777
		K05832	K05832	putative tryptophan/tyrosine transport system permease protein	2740991726		2929308776
		K05833	K05833	putative tryptophan/tyrosine transport system ATP-binding protein	2740991725		2929308775
		lysX1	K17073	putative lysine transport system substrate-binding protein
		lysX2	K17074	putative lysine transport system permease protein
		lysY	K17076	putative lysine transport system ATP-binding protein
		K23055	K23055	putative lysine/arginine/ornithine/histidine/octopine transport system substrate-binding protein
		K23056	K23056	putative lysine/arginine/ornithine/histidine/octopine transport system permease protein
		K23057	K23057	putative lysine/arginine/ornithine/histidine/octopine transport system permease protein
		K23058	K23058	putative lysine/arginine/ornithine/histidine/octopine transport system ATP-binding protein [EC:7.4.2.1]
		yxeM	K16961	putative S-methylcysteine transport system substrate-binding protein
		yxeN	K16962	putative S-methylcysteine transport system permease protein	2740992720
		yxeO	K16963	putative S-methylcysteine transport system ATP-binding protein	2740992721
		ABC.PA.A	K02028	polar amino acid transport system ATP-binding protein [EC:7.4.2.1]	2740990317;2740992058;2740992832;2740993276;2740994524;2740995309		2929304844;2929306535;2929308335;2929309460;2929310253
		ABC.PA.P	K02029	polar amino acid transport system permease protein	2740990316;2740992564;2740992567;2740992720;2740992722;2740994523;2740995308;2740994522		2929304822;2929304825;2929304845;2929306536;2929308332;2929308333;2929309459;2929310254
		ABC.PA.S	K02030	polar amino acid transport system substrate-binding protein	2740990315;2740991028;2740991771;2740991815;2740992565;2740992719;2740993574;2740994521;2740994722;2740994824;2740994880;2740994928;2740994990;2740995307;2740995349	2928860382;2928861651	2929304824;2929304846;2929305059;2929305072;2929305173;2929305184;2929305421;2929305423;2929305461;2929305650;2929305935;2929306537;2929306653;2929307526;2929308334;2929308478;2929309584;2929310060;2929310171;2929310255;2929310329;2929310719;2929309393
	Peptide and nickel transporters	oppA, mppA	K15580	oligopeptide transport system substrate-binding protein	2740994019;2740994633		2929305774;2929305775
		oppB	K15581	oligopeptide transport system permease protein
		oppC	K15582	oligopeptide transport system permease protein
		oppD	K15583	oligopeptide transport system ATP-binding protein			2929310141
		oppF	K10823	oligopeptide transport system ATP-binding protein
		dppA	K12368	dipeptide transport system substrate-binding protein	2740994421		2929308509
		dppB	K12369	dipeptide transport system permease protein			2929308508
		dppC	K12370	dipeptide transport system permease protein	2740994636		2929308507
		dppD	K12371	dipeptide transport system ATP-binding protein			2929308506
		dppF	K12372	dipeptide transport system ATP-binding protein			2929308505
		dppE	K16199	dipeptide transport system substrate-binding protein
		dppB1	K16200	dipeptide transport system permease protein
		dppC	K16201	dipeptide transport system permease protein
		dppD	K16202	dipeptide transport system ATP-binding protein
		sapA	K19226	cationic peptide transport system substrate-binding protein
		sapB	K19227	cationic peptide transport system permease protein
		sapC	K19228	cationic peptide transport system permease protein
		sapD	K19229	cationic peptide transport system ATP-binding protein
		sapF	K19230	cationic peptide transport system ATP-binding protein
		nikA, cntA	K15584	nickel transport system substrate-binding protein	2740993394;2740994633
		nikB, cntB	K15585	nickel transport system permease protein	2740993395;2740994635
		nikC, cntC	K15586	nickel transport system permease protein	2740993396;2740994636
		nikD, cntD	K15587	nickel transport system ATP-binding protein [EC:7.2.2.11]	2740994637;2740993397
		nikE, cntF	K10824	nickel transport system ATP-binding protein [EC:7.2.2.11]	2740994638;2740993398
		nikZ	K25103	nickel transport system substrate-binding protein
		nikY	K25104	nickel transport system permease protein
		nikX	K25105	nickel transport system permease protein
		nikW	K25106	nickel transport system ATP-binding protein [EC:7.2.2.11]
		nikV	K25107	nickel transport system ATP-binding protein [EC:7.2.2.11]
		gsiB	K13889	glutathione transport system substrate-binding protein
		gsiC	K13890	glutathione transport system permease protein
		gsiD	K13891	glutathione transport system permease protein
		gsiA	K13892	glutathione transport system ATP-binding protein
		ddpD	K02031	peptide/nickel transport system ATP-binding protein	2740991737;2740994418	2928859609	2929308291;2929308506;2929308925;2929309998;2929310141;2929307996
		ddpF	K02032	peptide/nickel transport system ATP-binding protein	2740991737;2740994417;2740994451	2928859610	2929307997;2929308505;2929309999;2929310141
		ABC.PE.P	K02033	peptide/nickel transport system permease protein	2740991734;2740993395;2740994420;2740994454;2740994635;2740995105	2928859607	2929305861;2929308289;2929308508;2929308923;2929309996;2929310143
		ABC.PE.P1	K02034	peptide/nickel transport system permease protein	2740991735;2740993396;2740994419;2740994453;2740994636;2740995106	2928859608	2929305860;2929308290;2929308507;2929308924;2929309997;2929310142
		ABC.PE.S	K02035	peptide/nickel transport system substrate-binding protein	2740993394;2740994019;2740994421;2740994455;2740994633;2740995104	2928861162	2929305774;2929305775;2929308172;2929308184;2929308288;2929308509;2929308922;2929310144;2929309995
		yejA	K13893	microcin C transport system substrate-binding protein		2928861162	2929308172
		yejB	K13894	microcin C transport system permease protein	2740991734	2928859607	2929305861
		yejE	K13895	microcin C transport system permease protein	2740991735	2928859608	2929305860
		yejF	K13896	microcin C transport system ATP-binding protein
	Metallic cation, iron-siderophore and vitamin B12 transporters	fecB	K23181	ferric citrate transport system substrate-binding protein
		fecD	K23182	ferric citrate transport system permease protein
		fecD	K23183	ferric citrate transport system permease protein
		fecE	K23184	ferric citrate transport system ATP-binding protein [EC:7.2.2.18]
		fepB	K23185	ferric enterobactin transport system substrate-binding protein
		fepD	K23186	ferric enterobactin transport system permease protein
		fepG	K23187	ferric enterobactin transport system permease protein
		fepC	K23188	ferric enterobactin transport system ATP-binding protein [EC:7.2.2.17]
		fhuD	K23227	ferric hydroxamate transport system substrate-binding protein
		fhuB	K23228	ferric hydroxamate transport system permease protein
		fhuC	K23229	ferric hydroxamate transport system ATP-binding protein [EC:7.2.2.16]
		hmuT, phuT, bhuT, hemT	K25132	heme transport system substrate-binding protein
		hmuU, phuU, bhuU, hemU	K25133	heme transport system permease protein
		hmuV, phuV, bhuV, hemV	K10834	heme transport system ATP-binding protein [EC:7.6.2.5]
		htsA, isdE	K25113	heme transport system substrate-binding protein
		htsB, isdF	K25114	heme transport system permease protein
		htsC	K25115	heme transport system ATP-binding protein [EC:7.6.2.5]
		isdD	K25116	heme transport system membrane component
		isdA	K14193	iron-regulated surface determinant protein A
		isdB	K25117	iron-regulated surface determinant protein B
		isdC	K25118	iron-regulated surface determinant protein C
		shp	K25119	heme transport system cell surface heme-binding protein
		shr	K25120	heme sequestration protein
		ccmD	K02196	heme exporter protein D
		ccmC	K02195	heme exporter protein C
		ccmB	K02194	heme exporter protein B
		ccmA	K02193	heme exporter protein A [EC:7.6.2.5]
		sirA, fecB, cbrA	K25109	iron-siderophore transport system substrate-binding protein
		sirB, fecC, cbrB	K25110	iron-siderophore transport system permease protein
		sirC, fecD, cbrC	K25111	iron-siderophore transport system permease protein
		fecE, cbrD	K25130	iron-siderophore transport system ATP-binding protein [EC:7.2.2.-]
		ABC.FEV.S	K02016	iron complex transport system substrate-binding protein	2740993942;2740994576;2740992475;2740995000	2928859882;2928859580	2929305900;2929305188;2929305808
		ABC.FEV.P	K02015	iron complex transport system permease protein	2740992008;2740992477;2740993941;2740995001	2928859582;2928862714	2929305186;2929305810
		ABC.FEV.A	K02013	iron complex transport system ATP-binding protein [EC:7.2.2.-]	2740991787;2740992007;2740992476;2740993940;2740994446;2740994574;2740995002	2928859581;2928859884;2928862715	2929304673;2929305187;2929305809;2929305902;2929308267
		btuF	K06858	vitamin B12 transport system substrate-binding protein
		btuC	K06073	vitamin B12 transport system permease protein
		btuD	K06074	vitamin B12 transport system ATP-binding protein [EC:7.6.2.8]
		btuF	K25034	cobalamin transport system substrate-binding protein	2740994448	2928859882	2929305900
		btuC	K25027	cobalamin transport system permease protein	2740991786;2740992477;2740994447;2740994575	2928859582;2928859883	2929305186;2929305810;2929305901;2929308266
		btuD	K25028	cobalamin transport system ATP-binding protein [EC:7.6.2.8]	2740991787;2740992476;2740994446	2928859581;2928859884	2929305187;2929305902;2929308267
		mntC	K11601	manganese transport system substrate-binding protein
		mntB	K11602	manganese transport system permease protein
		mntA	K11603	manganese transport system ATP-binding protein [EC:7.2.2.5]
		mntC	K19975	manganese transport system substrate-binding protein
		mntB	K19976	manganese transport system permease protein
		mntA	K19973	manganese transport system ATP-binding protein [EC:7.2.2.5]
		znuA	K09815	zinc transport system substrate-binding protein	2740992821;2740994185	2928860739	2929306293
		znuB	K09816	zinc transport system permease protein	2740992043	2928860737	2929304674
		znuC	K09817	zinc transport system ATP-binding protein [EC:7.2.2.20]	2740992044	2928860738	2929304673
		TC.ZIP, zupT, ZRT3, ZIP2	K07238	zinc transporter, ZIP family	2740993687	2928860147	2929305954
		mtsA	K11704	iron/zinc/manganese/copper transport system substrate-binding protein
		mtsC	K11705	iron/zinc/manganese/copper transport system permease protein
		mtsB	K11706	iron/zinc/manganese/copper transport system ATP-binding protein
		sitA	K11604	manganese/iron transport system substrate-binding protein
		sitC	K11605	manganese/iron transport system permease protein
		sitD	K11606	manganese/iron transport system permease protein
		sitB	K11607	manganese/iron transport system ATP-binding protein
		psaA, scaA, sloC	K19971	manganese/zinc transport system substrate-binding protein
		psaC, scaB, sloB	K19972	manganese/zinc transport system permease protein
		psaB, scaC, sloA	K10830	manganese/zinc transport system ATP-binding protein [EC:7.2.2.5]
		troA, mntA, znuA	K11707	manganese/zinc/iron transport system substrate-binding protein
		troC, mntC, znuB	K11708	manganese/zinc/iron transport system permease protein
		troD, mntD, znuB	K11709	manganese/zinc/iron transport system permease protein
		troB, mntB, znuC	K11710	manganese/zinc/iron transport system ATP- binding protein [EC:7.2.2.5]
		ABC.MN.S	K09818	manganese/iron transport system substrate-binding protein
		ABC.MN.P	K09819	manganese/iron transport system permease protein
		ABC.MN.A	K09820	manganese/iron transport system ATP-binding protein
		cbiN	K02009	cobalt/nickel transport protein
		cbiQ	K02008	cobalt/nickel transport system permease protein	2740991922	2928862539	2929307825
		cbiM	K02007	cobalt/nickel transport system permease protein	2740991924	2928862541	2929307827
		cbiO	K02006	cobalt/nickel transport system ATP-binding protein	2740991921	2928862518	2929307824
		cbiK	K10094	nickel transport protein	2740991925;2740993499;2740993957	2928862070;2928862542	2929306466;2929307828;2929309953
		cbiL	K16915	nickel transport protein	2740991923;2740993500	2928862069;2928862092;2928862540	2929307826;2929309952
		bioY	K03523	biotin transport system substrate-specific component	2740992164		2929307556
		bioN	K16783	biotin transport system permease protein
		bioM	K16784	biotin transport system ATP-binding protein [EC:7.6.2.-]	2740992165
		qrtT	K16923	energy-coupling factor transport system substrate-specific component			2929305128;2929305226
		mtsT	K16924	energy-coupling factor transport system substrate-specific component
		ykoF	K24620	energy-coupling factor transport system substrate-specific component
		htsT	K16926	energy-coupling factor transport system substrate-specific component
		cbrT	K16927	energy-coupling factor transport system substrate-specific component
		mtaT	K16928	energy-coupling factor transport system substrate-specific component
		K16929	K16929	energy-coupling factor transport system substrate-specific component
		ecfT	K16785	energy-coupling factor transport system permease protein	2740992166		2929307554
		ecfA1	K16786	energy-coupling factor transport system ATP-binding protein [EC:7.-.-.-]	2740992165		2929307555
		ecfA2	K16787	energy-coupling factor transport system ATP-binding protein [EC:7.-.-.-]			2929305127
		ecfA	K01552	energy-coupling factor transport system ATP-binding protein [EC:7.-.-.-]
		ecfTA	K24040	energy-coupling factor transport system permease/ATP-binding protein [EC:7.-.-.-]
		ykoE	K16925	energy-coupling factor transport system permease protein
		ABC.ZM.A	K02074	zinc/manganese transport system ATP-binding protein
		ABC.ZM.P	K02075	zinc/manganese transport system permease protein
		ABC.ZM.S	K02077	zinc/manganese transport system substrate-binding protein
		feoA	K04758	ferrous iron transport protein A	2740991207;2740992679	2928860484;2928862067;2928862547	2929306799;2929309352
		feoB	K04759	ferrous iron transport protein B	2740991208;2740992678;2740994948	2928860485;2928862068;2928862546;2928862858	2929306800;2929309351
		feoC	K04760	ferrous iron transport protein C
	ABC-2 and other transporters	ABC-2.A	K01990	ABC-2 type transport system ATP-binding protein	2740991791;2740993802;2740994921;2740995297	2928862468;2928862807	2929304705;2929305803;2929306567;2929307031;2929308430
		ABC-2.P	K01992	ABC-2 type transport system permease protein	2740995298;2740995299;2740991792		2929305804;2929307032
		ecsB	K25157	ABC-2 type transport system permease protein
		ecsA	K25158	ABC-2 type transport system ATP-binding protein
		ecsC	K25159	protein EcsC
		ABC.CD.A	K02003	putative ABC transport system ATP-binding protein	2740991046;2740991344;2740991653;2740994281;2740994360;2740995236;2740994235	2928859770;2928859907;2928860377;2928860613;2928861185;2928862001;2928862581	2929305110;2929307126;2929307622;2929307642;2929309027
		ABC.CD.P	K02004	putative ABC transport system permease protein	2740991046;2740991343;2740991654;2740994279;2740994280;2740995235;2740994359	2928859771;2928859772;2928859905;2928859906;2928860378;2928860379;2928860614;2928861186;2928862002;2928862582;2928862583	2929305111;2929307127;2929307623;2929308559;2929309028;2929309029;2929307643
		verC	K25154	viologen exporter family transport system permease protein
		verB	K25155	viologen exporter family transport system permease protein
		verA	K25156	viologen exporter family transport system ATP-binding protein
		yknZ, yvrN	K24948	antimicrobial peptide resistance transport system permease protein
		yknY, yvrO	K24949	antimicrobial peptide resistance transport system ATP-binding protein [EC:7.6.2.-]
		ytrF	K16918	acetoin utilization transport system permease protein
		ytrC_D	K16919	acetoin utilization transport system permease protein
		ytrE	K16920	acetoin utilization transport system ATP-binding protein
		ytrB	K16921	acetoin utilization transport system ATP-binding protein
		vraG	K19080	cationic antimicrobial peptide transport system permease protein
		vraF	K19079	cationic antimicrobial peptide transport system ATP-binding protein
		yxdM	K11636	putative ABC transport system permease protein
		yxdL	K11635	putative ABC transport system ATP-binding protein
		narB	K25149	polyether ionophore transport system permease protein
		narA	K25150	polyether ionophore transport system ATP-binding protein
		berB	K25147	beta-exotoxin I transport system permease protein
		berA	K25148	beta-exotoxin I transport system ATP-binding protein
		braE, bceB	K19084	bacitracin transport system permease protein
		braD, bceA	K19083	bacitracin transport system ATP-binding protein
		bceB, vraE	K11632	bacitracin transport system permease protein
		bceA, vraD	K11631	bacitracin transport system ATP-binding protein
		bcrB	K19310	bacitracin transport system permease protein
		bcrA	K19309	bacitracin transport system ATP-binding protein
		lnrN, sagI	K25142	linearmycin/streptolysin S transport system permease protein
		lnrM, sagH	K25143	linearmycin/streptolysin S transport system permease protein
		lnrL, sagG	K25144	linearmycin/streptolysin S transport system ATP-binding protein	2740994921		2929306567
		ybhR	K25180	drug efflux transport system permease protein	2740995299
		ybhS	K25181	drug efflux transport system permease protein	2740995298
		ybhF	K25182	drug efflux transport system ATP-binding protein	2740995297
		ybhG	K25183	membrane fusion protein YbhG	2740995296
		pltK	K25187	pyoluteorin transport system permease protein
		pltJ	K25188	pyoluteorin transport system permease protein
		pltI	K25189	pyoluteorin transport system ATP-binding protein
		pltH	K25190	membrane fusion protein PltH
		pltN	K25184	outer membrane protein PltN
		oleC5	K18233	oleandomycin transport system permease protein
		oleC4	K18232	oleandomycin transport system ATP-binding protein
		drrB	K25140	daunorubicin/doxorubicin transport system permease protein
		drrA	K25141	daunorubicin/doxorubicin transport system ATP-binding protein
		hrtB	K09813	hemin transport system permease protein
		hrtA	K09814	hemin transport system ATP-binding protein [EC:7.6.2.-]
		yydJ	K16916	putative peptide transport system permease protein
		yydI	K16917	putative peptide transport system ATP-binding protein
		gldF	K25151	gliding motility-associated transport system permease protein	2740993801	2928862469	2929308431
		gldA	K25152	gliding motility-associated transport system ATP-binding protein	2740993802	2928862468	2929308430
		gldG	K25153	gliding motility-associatede transport system auxiliary component	2740993800	2928862470	2929308432
		nosY	K19341	Cu-processing system permease protein
		nosF	K19340	Cu-processing system ATP-binding protein
		nisE, spaE, cprB, epiE	K20491	lantibiotic transport system permease protein
		nisG, spaG, cprC	K20492	lantibiotic transport system permease protein
		epiG	K20494	lantibiotic transport system permease protein
		nisF, spaF, cprA, epiF	K20490	lantibiotic transport system ATP-binding protein
		nukF, mcdF, sboF	K20459	lantibiotic transport system ATP-binding protein
		nukE, mcdE, sboE	K20460	lantibiotic transport system permease protein
		nukG, mcdG, sboG	K20461	lantibiotic transport system permease protein
		natB	K09696	sodium transport system permease protein
		natA	K09697	sodium transport system ATP-binding protein [EC:7.2.2.4]
		nodJ	K09694	lipooligosaccharide transport system permease protein
		nodI	K09695	lipooligosaccharide transport system ATP-binding protein
		tagG	K09692	teichoic acid transport system permease protein
		tagH	K09693	teichoic acid transport system ATP-binding protein [EC:7.5.2.4]
		lptF	K07091	lipopolysaccharide export system permease protein	2740994809	2928859637	2929310158
		lptG	K11720	lipopolysaccharide export system permease protein	2740994808;2740994809	2928859638	2929310157;2929310158
		lptB	K06861	lipopolysaccharide export system ATP-binding protein [EC:7.5.2.5]	2740990290	2928861035	2929310080
		wzm, rfbA	K09690	lipopolysaccharide transport system permease protein	2740995461;2740992389	2928861611;2928861833	2929306019;2929308386
		wzt, rbfB	K09691	lipopolysaccharide transport system ATP-binding protein	2740992394;2740994678;2740995462	2928861612;2928861834	2929306018;2929308387
		vexB	K22921	Vi polysaccharide transport system permease protein
		vexD	K22922	Vi polysaccharide transport system permease protein
		vexC	K22923	Vi polysaccharide transport system ATP-binding protein [EC:7.6.2.12]
		kpsM	K09688	capsular polysaccharide transport system permease protein
		kpsE	K10107	capsular polysaccharide transport system permease protein
		kpsT	K09689	capsular polysaccharide transport system ATP-binding protein [EC:7.6.2.12]			2929306747
		cylB	K11051	multidrug/hemolysin transport system permease protein
		cylA	K11050	multidrug/hemolysin transport system ATP-binding protein
Major Facilitator Superfamily (MFS) and othter transporters	Drug transporter	tetA	K08151	MFS transporter, DHA1 family, tetracycline resistance protein
		blt	K08153	MFS transporter, DHA1 family, multidrug resistance protein	2740990136
		mdtG	K08161	MFS transporter, DHA1 family, multidrug resistance protein		2928861806
		mdtH	K08162	MFS transporter, DHA1 family, multidrug resistance protein
		bmr	K19578	MFS transporter, DHA1 family, multidrug resistance protein
		sfaA	K23448	MFS transporter, DHA1 family, staphyloferrin A biosynthesis exporter
		emrB	K03446	MFS transporter, DHA2 family, multidrug resistance protein			2929307582
		yebQ	K08169	MFS transporter, DHA2 family, multidrug resistance protein	2740992139	2928860347	2929307582
		mef	K08217	MFS transporter, DHA3 family, macrolide efflux protein
		bacE	K19552	MFS transporter, DHA3 family, bacilysin exporter BacE
		yitG, ymfD, yfmO	K08221	MFS transporter, ACDE family, multidrug resistance protein
		fsr	K08223	MFS transporter, FSR family, fosmidomycin resistance protein	2740991615;2740993087	2928860138	2929308165
	Unknown MFS transporter	UMF1	K06902	MFS transporter, UMF1 family	2740992620	2928859794	2929306542
		MSFD8, CLN7	K12307	MFS transporter, ceroid-lipofuscinosis neuronal protein 7
	Other transporters	mgtE	K06213	magnesium transporter	2740990330	2928860997	2929306479
		corA	K03284	magnesium transporter	2740992790	2928860908
		zntB	K16074	zinc transporter
		TC.OOP	K03286	OmpA-OmpF porin, OOP family	2740990382;2740991467;2740991095;2740991246	2928860609;2928860945	2929307625;2929308613;2929308683;2929308857;2929305037
		fadL	K06076	long-chain fatty acid transport protein	2740991799;2740994813	2928860339	2929310145
		aidA-I, misL	K12678	autotransporter family porin
		yfaL	K07279	autotransporter family porin
		fecA	K16091	Fe(3+) dicitrate transport protein
		btuB	K16092	vitamin B12 transporter	2740993718;2740991145;2740994727	2928859886;2928860726	2929305294;2929305904;2929310342
		susC	K21573	TonB-dependent starch-binding outer membrane protein SusC
		TC.FEV.OM2, cirA, cfrA, hmuR	K16089	outer membrane receptor for ferrienterochelin and colicins	2740992406;2740994456		2929307692;2929308268
		TC.FEV.OM3, tbpA, hemR, lbpA, hpuB, bhuR, hugA, hmbR	K16087	hemoglobin/transferrin/lactoferrin receptor protein	2740992265		2929308208
		TC.FEV.OM	K02014	iron complex outermembrane recepter protein	2740991145;2740991162;2740991781;2740991796;2740992003;2740992265;2740992406;2740992953;2740993718;2740993726;2740993943;2740993959;2740994456;2740994579;2740994652;2740994727;2740994946;2740994996;2740995103;2740995180	2928859886;2928859895;2928860313;2928860726;2928861851;2928862716	2929304985;2929305294;2929305904;2929305919;2929306393;2929306465;2929307692;2929308208;2929308268;2929309673;2929310211;2929310342
		czcC, cusC, cnrC	K15725	outer membrane protein, heavy metal efflux system	2740993135	2928862231	2929306512
		tolC, bepC, cyaE, raxC, sapF, rsaF, hasF	K12340	outer membrane protein	2740991985;2740994857	2928860311	2929307105;2929307220
		oprC, opcM	K18903	outer membrane protein, multidrug efflux system	2740994847	2928860135	2929308640
		oprN	K18300	outer membrane protein, multidrug efflux system	2740994854	2928862255	2929308042
		oprM, emhC, ttgC, cusC, adeK, smeF, mtrE, cmeC, gesC	K18139	outer membrane protein, multidrug efflux system	2740991051;2740994854;2740995295	2928862255;2928859727	2929308042;2929309112
		nodT, ameC	K18904	outer membrane protein, multidrug efflux system	2740994854	2928862255	2929308042;2929309112
		czcD, zitB	K16264	cobalt-zinc-cadmium efflux system protein			2929307833
		fieF	K13283	ferrous-iron efflux pump FieF	2740993507	2928859462	2929306263;2929307833
		zipB	K16267	zinc and cadmium transporter
		TC.ZIP, zupT, ZRT3, ZIP2	K07238	zinc transporter, ZIP family	2740993687	2928860147	2929305954
		czcA, cusA, cnrA	K15726	heavy metal efflux system protein
		cusA, silA	K07787	copper/silver efflux system protein	2740993138	2928862229	2929306509
		mexK	K18303	multidrug efflux pump
		acrB, mexB, adeJ, smeE, mtrD, cmeB	K18138	multidrug efflux pump	2740991050
		vexF	K18989	multidrug efflux pump
		mdtB	K07788	multidrug efflux pump
		lctP	K03303	lactate permease		2928861110	2929304738
		tehA	K03304	tellurite resistance protein
		chaA, CAX	K07300	Ca2+:H+ antiporter
		yrbG	K07301	cation:H+ antiporter	2740993899;2740994604;2740995034;2740990813	2928861360	2929307998;2929306654
		tet35	K18218	tetracycline resistance efflux pump
		trkH, trkG, ktrB, ktrD	K03498	trk/ktr system potassium uptake protein	2740990551;2740991128	2928859849;2928860018;2928861797	2929306858;2929307420
		trkA, ktrA, ktrC	K03499	trk/ktr system potassium uptake protein	2740990439;2740991129	2928859850;2928860017;2928861798;2928859851	2929306857;2929307421
		marC	K05595	multiple antibiotic resistance protein	2740990437;2740991440	2928862745	2929310651
		TMEM165, GDT1	K23541	Ca2+/H+ antiporter, TMEM165/GDT1 family
		mntP	K23242	manganese efflux pump family protein	2740993027	2928861398	2929305691
		emrA	K03543	membrane fusion protein, multidrug efflux system	2740991035
		czcB, cusB, cnrB	K15727	membrane fusion protein, heavy metal efflux system	2740993137		2929306510
		cusB, silB	K07798	membrane fusion protein, copper/silver efflux system	2740993137	2928862230	2929306510
		bpeE	K18901	membrane fusion protein, multidrug efflux system	2740994021;2740994846	2928859728	2929307094;2929308043;2929309650
		mexC	K18295	membrane fusion protein, multidrug efflux system
		mexJ	K18302	membrane fusion protein, multidrug efflux system
		acrA, mexA, adeI, smeD, mtrC, cmeA	K03585	membrane fusion protein, multidrug efflux system	2740991049;2740994021;2740994792		2929308043
		triA	K21136	membrane fusion protein, multidrug efflux system
		oqxA	K19586	membrane fusion protein, multidrug efflux system
		mdtA	K07799	membrane fusion protein, multidrug efflux system
		corC	K06189	magnesium and cobalt transporter
		mgtC	K07507	putative Mg2+ transporter-C (MgtC) family protein
		ictB	K18814	putative inorganic carbon (hco3(-)) transporter			2929309807
Phosphotransferase System	Enzyme I and HPr	ptsI	K08483	phosphoenolpyruvate-protein phosphotransferase (PTS system enzyme I) [EC:2.7.3.9]	2740994752	2928859694	2929307850
		ptsP	K08484	phosphotransferase system, enzyme I, PtsP [EC:2.7.3.9]	2740991198	2928859688	2929310631
		ptsH	K02784	phosphocarrier protein HPr		2928859693	2929307851
		pstO	K08485	phosphocarrier protein NPr
		pstA, fryA	K23991	multiphosphoryl transfer protein [EC:2.7.3.9 2.7.1.-]
		frusB, fpr	K11183	multiphosphoryl transfer protein [EC:2.7.1.202]
		fruB	K23993	multiphosphoryl transfer protein [EC:2.7.3.9 2.7.1.202]
	Enzyme II [TC:4.A]	crr	K02777	sugar PTS system EIIA component [EC:2.7.1.-]
		ptsG	K02779	glucose PTS system EIICB or EIICBA component [EC:2.7.1.199]
		ptsGb	K02778	glucose PTS system EIIB component [EC:2.7.1.199]
		ptsG, glcA, glcB	K20118	glucose PTS system EIICBA or EIICB component [EC:2.7.1.199]
		crr	K02777	sugar PTS system EIIA component [EC:2.7.1.-]
		nagE	K02804	N-acetylglucosamine PTS system EIICBA or EIICB component [EC:2.7.1.193]
		nagEb	K02803	N-acetylglucosamine PTS system EIIB component [EC:2.7.1.193]
		crr	K02777	sugar PTS system EIIA component [EC:2.7.1.-]
		malX	K02791	maltose/glucose PTS system EIICB component [EC:2.7.1.199 2.7.1.208]
		malT	K20108	maltose PTS system EIICB or EIICBA component [EC:2.7.1.208]
		gamP	K02765	D-glucosamine PTS system EIICBA component [EC:2.7.1.-]
		scrA, sacP, sacX, ptsS	K02810	sucrose PTS system EIIBCA or EIIBC component [EC:2.7.1.211]
		bglF, bglP	K02757	beta-glucoside PTS system EIICBA component [EC:2.7.1.-]
		bglFa	K02755	beta-glucoside PTS system EIIA component [EC:2.7.1.-]
		crr	K02777	sugar PTS system EIIA component [EC:2.7.1.-]
		ascF	K02753	beta-glucoside (arbutin/salicin/cellobiose) PTS system EIICB component [EC:2.7.1.-]
		crr	K02777	sugar PTS system EIIA component [EC:2.7.1.-]
		treB, treP	K02819	trehalose PTS system EIIBC or EIIBCA component [EC:2.7.1.201]
		crr	K02777	sugar PTS system EIIA component [EC:2.7.1.-]
		murP	K11192	N-acetylmuramic acid PTS system EIICB component [EC:2.7.1.192]
		crr	K02777	sugar PTS system EIIA component [EC:2.7.1.-]
		glvC	K02750	alpha-glucoside PTS system EIICB component [EC:2.7.1.208 2.7.1.-]
		fruB	K02768	fructose PTS system EIIA component [EC:2.7.1.202]	2740990293	2928861032
		fruA	K02770	fructose PTS system EIIBC or EIIC component [EC:2.7.1.202]
		fruAb	K02769	fructose PTS system EIIB component [EC:2.7.1.202]
		frvA	K11201	fructose-like PTS system EIIA component [EC:2.7.1.-]
		fryB	K11202	fructose-like PTS system EIIB component [EC:2.7.1.-]
		fryC, frvB	K11203	fructose-like PTS system EIIC or EIIBC or EIIABC component
		cmtB	K02798	mannitol PTS system EIIA component [EC:2.7.1.197]
		mtlA, cmtA	K02800	mannitol PTS system EIICBA or EIICB component [EC:2.7.1.197]
		mngA, hrsA	K11200	2-O-A-mannosyl-D-glycerate PTS system EIIABC component [EC:2.7.1.195]
		lacF	K02786	lactose PTS system EIIA component [EC:2.7.1.207]
		lacE	K02788	lactose PTS system EIICB component [EC:2.7.1.207]
		celC, chbA	K02759	cellobiose PTS system EIIA component [EC:2.7.1.196 2.7.1.205]
		celA, chbB	K02760	cellobiose PTS system EIIB component [EC:2.7.1.196 2.7.1.205]
		celB, chbC	K02761	cellobiose PTS system EIIC component	2740994974
		srlB	K02781	glucitol/sorbitol PTS system EIIA component [EC:2.7.1.198]
		srlE	K02782	glucitol/sorbitol PTS system EIIB component [EC:2.7.1.198]
		srlA	K02783	glucitol/sorbitol PTS system EIIC component
		gatA, sgcA	K02773	galactitol PTS system EIIA component [EC:2.7.1.200]
		gatB, sgcB	K02774	galactitol PTS system EIIB component [EC:2.7.1.200]
		gatC, sgcC	K02775	galactitol PTS system EIIC component
		gatA	K20112	galactose PTS system EIIA component [EC:2.7.1.204]
		gatB	K20113	galactose PTS system EIIB component [EC:2.7.1.204]
		gatC	K20114	galactose PTS system EIIC component
		manX	K02794	mannose PTS system EIIAB component [EC:2.7.1.191]
		manXa	K02793	mannose PTS system EIIA component [EC:2.7.1.191]	2740990295	2928861030	2929310076
		manY	K02795	mannose PTS system EIIC component
		manZ	K02796	mannose PTS system EIID component
		gfrA	K19506	fructoselysine/glucoselysine PTS system EIIA component [EC:2.7.1.-]
		gfrB	K19507	fructoselysine/glucoselysine PTS system EIIB component [EC:2.7.1.-]
		gfrC	K19508	fructoselysine/glucoselysine PTS system EIIC component
		gfrD	K19509	fructoselysine/glucoselysine PTS system EIID component
		levD	K11194	fructose PTS system EIIA component [EC:2.7.1.202]
		levE	K11195	fructose PTS system EIIB component [EC:2.7.1.202]
		levF	K11196	fructose PTS system EIIC component
		levG	K02771	fructose PTS system EIID component
		sorF, sorA	K02812	sorbose PTS system EIIA component [EC:2.7.1.206]
		sorB	K02813	sorbose PTS system EIIB component [EC:2.7.1.206]
		sorA, sorC	K02814	sorbose PTS system EIIC component
		sorM, sorD	K02815	sorbose PTS system EIID component
		agaF	K02744	N-acetylgalactosamine PTS system EIIA component [EC:2.7.1.-]
		agaV	K02745	N-acetylgalactosamine PTS system EIIB component [EC:2.7.1.-]
		agaW	K02746	N-acetylgalactosamine PTS system EIIC component
		agaE	K02747	N-acetylgalactosamine PTS system EIID component
		agaF	K02744	N-acetylgalactosamine PTS system EIIA component [EC:2.7.1.-]
		agaB	K10984	galactosamine PTS system EIIB component [EC:2.7.1.-]
		agaC	K10985	galactosamine PTS system EIIC component
		agaD	K10986	galactosamine PTS system EIID component
		dgaA	K17464	D-glucosaminate PTS system EIIA component [EC:2.7.1.203]
		dgaB	K17465	D-glucosaminate PTS system EIIB component [EC:2.7.1.203]
		dgaC	K17466	D-glucosaminate PTS system EIIC component
		dgaD	K17467	D-glucosaminate PTS system EIID component
		ulaC, sgaA	K02821	ascorbate PTS system EIIA or EIIAB component [EC:2.7.1.194]
		ulaB, sgaB	K02822	ascorbate PTS system EIIB component [EC:2.7.1.194]
		ulaA, sgaT	K03475	ascorbate PTS system EIIC component
		ptsN	K02806	nitrogen PTS system EIIA component [EC:2.7.1.-]	2740990293;2740991011	2928859500;2928860944	2929310077;2929307744
		dhaM	K05881	phosphoenolpyruvate---glycerone phosphotransferase subunit DhaM [EC:2.7.1.121]
Flagellar	Chemotaxis proteins	cheA	K03407	two-component system, chemotaxis family, sensor kinase CheA [EC:2.7.13.3]	2740990403;2740990535;2740991755;2740993112	2928860227;2928861321	2929305470;2929305540;2929306907;2929307404;2929308375;2929308459
		cheW	K03408	purine-binding chemotaxis protein CheW	2740990404;2740990536;2740991754;2740992323;2740993114	2928861319;2928861378;2928862882	2929305472;2929305475;2929305539;2929306113;2929307405;2929307569;2929308134
		cheX	K03409	chemotaxis protein CheX	2740990346;2740992438;2740994117	2928860223;2928860882;2928861254	2929306428;2929307508
		cheC	K03410	chemotaxis protein CheC			2929304518
		cheD	K03411	chemotaxis protein CheD [EC:3.5.1.44]	2740990398;2740990479;2740991750	2928860226	2929306906;2929307239;2929307347;2929307570
		cheR	K00575	chemotaxis protein methyltransferase CheR [EC:2.1.1.80]	2740990396;2740990538;2740991620;2740991752;2740992318;2740993713	2928860228;2928861096;2928861323	2929305537;2929306668;2929306806;2929307407;2929310708
		cheB	K03412	two-component system, chemotaxis family, protein-glutamate methylesterase/glutaminase [EC:3.1.1.61 3.5.1.44]	2740990537;2740991619;2740991751	2928860222;2928861317	2929305536;2929306905;2929307406;2929310709
		cheBR	K13924	two-component system, chemotaxis family, CheB/CheR fusion protein [EC:2.1.1.80 3.1.1.61]	2740993713
		cheY	K03413	two-component system, chemotaxis family, chemotaxis protein CheY	2740991756;2740992320;2740993849;2740994116;2740995449	2928861253;2928861322;2928861378;2928860224	2929305541;2929307487;2929307507;2929308117;2929308139;2929304517;2929308995
		cheZ	K03414	chemotaxis protein CheZ		2928859559;2928861659
		cheV	K03415	two-component system, chemotaxis family, chemotaxis protein CheV		2928859555	2929308686
		mcp	K03406	methyl-accepting chemotaxis protein	2740990151;2740990152;2740990223;2740990402;2740990412;2740990597;2740990650;2740990938;2740991092;2740991147;2740991340;2740991377;2740991406;2740991407;2740991432;2740991481;2740991484;2740991485;2740991564;2740991753;2740991828;2740991955;2740991981;2740992321;2740992322;2740992590;2740992626;2740992754;2740992995;2740992996;2740993069;2740993111;2740993115;2740993421;2740993446;2740993452;274…	2928859586;2928860293;2928860381;2928861104;2928861124;2928861257;2928861320;2928861826;2928862890	2929304534;2929304535;2929304548;2929304665;2929304679;2929304680;2929304768;2929304769;2929304890;2929305025;2929305063;2929305129;2929305207;2929305359;2929305440;2929305473;2929305476;2929305515;2929305538;2929305610;2929305611;2929305649;2929305813;2929305963;2929306072;2929306155;2929306166;2929306211;2929306300;2929306679;2929306695;2929306842;2929307033;2929307219;2929307632;2929307831;292…
		tsr	K05874	methyl-accepting chemotaxis protein I, serine sensor receptor		2928860381;2928861124	2929308138
		tar	K05875	methyl-accepting chemotaxis protein II, aspartate sensor receptor		2928861104
		trg	K05876	methyl-accepting chemotaxis protein III, ribose and galactose sensor receptor
		tap	K05877	methyl-accepting chemotaxis protein IV, peptide sensor receptor
		aer	K03776	aerotaxis receptor
		hemAT	K06595	heam-based aerotactic trancducer
	Flagellar assembly proteins	fliH	K02411	flagellar assembly protein FliH	2740994107	2928859970	2929307498
		fliI	K02412	flagellum-specific ATP synthase [EC:7.4.2.8]	2740994106	2928859971	2929307497
		fliJ	K02413	flagellar protein FliJ	2740994105	2928859972	2929307496
		fliO, fliZ	K02418	flagellar protein FliO/FliZ	2740994097	2928859980	2929307478
		fliP	K02419	flagellar biosynthesis protein FliP	2740994096	2928859981	2929307477
		fliQ	K02420	flagellar biosynthesis protein FliQ	2740994095	2928859982	2929307476
		fliR	K02421	flagellar biosynthesis protein FliR	2740994094	2928859983	2929307475
		fliR-flhB	K13820	flagellar biosynthesis protein FliR/FlhB
		flhA	K02400	flagellar biosynthesis protein FlhA	2740994092	2928859985	2929307473
		flhB	K02401	flagellar biosynthesis protein FlhB	2740994093	2928859984	2929307474
		flhE	K03516	flagellar protein FlhE
		fliG	K02410	flagellar motor switch protein FliG	2740994108	2928859969	2929307499
		fliM	K02416	flagellar motor switch protein FliM	2740994099	2928859978	2929307480
		fliN	K02417	flagellar motor switch protein FliN	2740994098	2928859979	2929307479
		fliF	K02409	flagellar M-ring protein FliF	2740994109	2928859968	2929307500
		flgI	K02394	flagellar P-ring protein FlgI	2740990586	2928859997	2929307460
		flgA	K02386	flagellar basal body P-ring formation protein FlgA	2740990588	2928859995	2929307462
		flgH	K02393	flagellar L-ring protein FlgH	2740990587	2928859996	2929307461
		fliL	K02415	flagellar protein FliL	2740991637;2740991914;2740994100;2740995357	2928859627;2928859977	2929306687;2929307469;2929307481;2929308578
		fliE	K02408	flagellar hook-basal body complex protein FliE	2740994110	2928859967	2929307501
		fliK	K02414	flagellar hook-length control protein FliK	2740994103	2928859974	2929307485
		flgB	K02387	flagellar basal-body rod protein FlgB	2740994112	2928859965	2929307503
		flgC	K02388	flagellar basal-body rod protein FlgC	2740994111	2928859966	2929307502
		flgD	K02389	flagellar basal-body rod modification protein FlgD	2740990833;2740994102	2928859975	2929307484
		flgF	K02391	flagellar basal-body rod protein FlgF	2740990590	2928859993	2929307464
		flgG	K02392	flagellar basal-body rod protein FlgG	2740990589	2928859994	2929307463
		flgJ	K02395	peptidoglycan hydrolase FlgJ	2740990585	2928859998	2929307459
		flgE	K02390	flagellar hook protein FlgE	2740990834;2740994101	2928859976	2929307483
		flgK	K02396	flagellar hook-associated protein 1	2740990583;2740990835	2928860000	2929307457
		flgL	K02397	flagellar hook-associated protein 3 FlgL	2740990836;2740990582	2928860001	2929307456
		flgN	K02399	flagellar biosynthesis protein FlgN	2740990584
		flgT	K24343	flagellar H-ring protein FlgT
		flgO	K24344	flagellar H-ring protein FlgO
		flgP	K09860	outer membrane protein FlgP	2740992424	2928862476	2929306413;2929306414
		flgQ	K24346	flagellar motility protein FlgQ
		motX	K21217	sodium-type polar flagellar protein MotX
		motY	K21218	sodium-type flagellar protein MotY
		fliB	K18475	lysine-N-methylase [EC:2.1.1.-]
		fliC, hag	K02406	flagellin	2740992054;2740990563;2740990576	2928860008	2929306879;2929307426;2929307449;2929310677
		fliD	K02407	flagellar hook-associated protein 2	2740990562;2740990837	2928860007	2929307450
		fliS	K02422	flagellar secretion chaperone FliS	2740990577	2928860006	2929307451
		fliT	K02423	flagellar protein FliT	2740990578
		flhD	K02403	flagellar transcriptional activator FlhD
		flhC	K02402	flagellar transcriptional activator FlhC
		fliA, whiG	K02405	RNA polymerase sigma factor FliA	2740995358	2928859988	2929307470
		motA	K02556	chemotaxis protein MotA	2740990552;2740991013;2740993981	2928859498	2929305003;2929307422;2929307746
		motB	K02557	chemotaxis protein MotB	2740990553;2740991012;2740992223;2740993982	2928859499	2929305004;2929307423;2929307745
		motC	K10564	chemotaxis protein MotC
		motD	K10565	chemotaxis protein MotD
	Others	flrA, fleQ, flaK	K10941	sigma-54 dependent transcriptional regulator, flagellar regulatory protein			2929307506
		flrB, fleS, flaL	K10942	two-component system, sensor histidine kinase FlrB [EC:2.7.13.3]
		flrC, fleR, flaM	K10943	two-component system, response regulator FlrC
		fliY, tcyA	K02424	L-cystine transport system substrate-binding protein	2740992719
		fliZ	K02425	regulator of sigma S factor FliZ
		fliW	K13626	flagellar assembly factor FliW	2740990580;2740992220;2740993385	2928860003	2929307242;2929307454;2929310520
		flgM	K02398	negative regulator of flagellin synthesis FlgM	2740990467	2928862219	2929307335
		flaF	K06602	flagellar biosynthesis activator protein FlaF
		flaG	K06603	flagellar protein FlaG	2740990579	2928860004	2929307453
		flaI	K06604	flagellar protein FlaI
		flbA	K02382	flagellar protein FlbA
		flbB	K02383	flagellar protein FlbB	2740994104		2929307495
		flbC	K02384	flagellar protein FlbC
		flbD	K02385	flagellar protein FlbD
		flbT	K06601	flagellar biosynthesis repressor protein FlbT
		flhF	K02404	flagellar biosynthesis protein FlhF	2740995360	2928859986	2929307472
		flhG, fleN	K04562	flagellar biosynthesis protein FlhG	2740990253;2740995359	2928859987	2929306764;2929307471
	Archaeal flagellar assembly proteins	flaA	K07324	archaeal flagellin FlaA
		flaB	K07325	archaeal flagellin FlaB
		flaC	K07822	archaeal flagellar protein FlaC
		flaD	K07327	archaeal flagellar protein FlaD
		flaE	K07328	archaeal flagellar protein FlaE
		flaCE	K23986	archaeal flagellar protein FlaCE
		flaF	K07329	archaeal flagellar protein FlaF
		flaG	K07330	archaeal flagellar protein FlaG
		flaH	K07331	archaeal flagellar protein FlaH
		flaI	K07332	archaeal flagellar protein FlaI
		flaJ	K07333	archaeal flagellar protein FlaJ
		flaK	K07991	archaeal preflagellin peptidase FlaK [EC:3.4.23.52]
Pilus system	Twitching motility proteins	pilG	K02657	twitching motility two-component system response regulator PilG
		pilH	K02658	twitching motility two-component system response regulator PilH			2929306650
		pilI	K02659	twitching motility protein PilI
		pilJ	K02660	twitching motility protein PilJ			2929306072
		pilK	K02661	type IV pilus assembly protein PilK
		chpA	K06596	chemosensory pili system protein ChpA (sensor histidine kinase/response regulator)
		pilR, pehR	K02667	two-component system, NtrC family, response regulator PilR	2740990280	2928861045	2929306121
		pilS, pehS	K02668	two-component system, NtrC family, sensor histidine kinase PilS [EC:2.7.13.3]	2740990281	2928861188	2929306122
		pilT	K02669	twitching motility protein PilT	2740991968;2740992115;2740990414;2740992114	2928860186;2928862087;2928860187	2929305315;2929305316;2929306044
		pilU	K02670	twitching motility protein PilU
	Chemosensory pili system proteins	chpA	K06596	chemosensory pili system protein ChpA (sensor histidine kinase/response regulator)
		chpB	K06597	chemosensory pili system protein ChpB (putative protein-glutamate methylesterase)
		chpC	K06598	chemosensory pili system protein ChpC
		chpD	K06599	AraC family transcriptional regulator, chemosensory pili system protein ChpD
		chpE	K06600	chemosensory pili system protein ChpE
	Positive phototactic motility proteins	pixG	K11522	two-component system, chemotaxis family, response regulator PixG
		pixH	K11523	two-component system, chemotaxis family, response regulator PixH
		pixI	K11524	positive phototaxis protein PixI
		pixJ	K11525	methyl-accepting chemotaxis protein PixJ			2929304665
		pixL	K11526	two-component system, chemotaxis family, sensor histidine kinase and response regulator PixL
	Pilus assembly proteins	pilA	K02650	type IV pilus assembly protein PilA	2740990279	2928862809	2929310091
		pilB	K02652	type IV pilus assembly protein PilB	2740995128;2740991276;2740991969;2740994317	2928860751;2928859442;2928861863	2929308325;2929304701;2929307749;2929308973
		pilC	K02653	type IV pilus assembly protein PilC	2740991656;2740992417	2928861189;2928861862	2929308557;2929304702;2929306404;2929308974
		pilD, pppA	K02654	leader peptidase (prepilin peptidase) / N-methyltransferase [EC:3.4.23.43 2.1.1.-]	2740992437	2928860881;2928862094	2929306427
		pilF	K02656	type IV pilus assembly protein PilF	2740992667	2928860499	2929309339
		pilQ	K02666	type IV pilus assembly protein PilQ	2740992668	2928860498;2928860753	2929309340
		pilP	K02665	type IV pilus assembly protein PilP	2740992669	2928860497	2929309341
		pilO	K02664	type IV pilus assembly protein PilO	2740991965;2740992670	2928860496;2928862084	2929309342
		pilOP	K23985	type IV pilus assembly protein PilOP
		pilN	K02663	type IV pilus assembly protein PilN			2929309343
		pilM	K02662	type IV pilus assembly protein PilM	2740992672	2928860494;2928860756	2929309344
		pilZ	K02676	type IV pilus assembly protein PilZ
		pilV	K02671	type IV pilus assembly protein PilV	2740992017	2928859492	2929306050;2929307751;2929308122
		pilW	K02672	type IV pilus assembly protein PilW	2740992016;2740994027	2928859493	2929306051;2929307752;2929308121
		pilX	K02673	type IV pilus assembly protein PilX	2740992015	2928859491	2929306049;2929308120
		pilY1	K02674	type IV pilus assembly protein PilY1	2740991019;2740992014;2740994024	2928859490	2929304875;2929306047;2929308630
		pilY2	K02675	type IV pilus assembly protein PilY2
		pilE	K02655	type IV pilus assembly protein PilE	2740990279		2929310091
		flp, pilA	K02651	pilus assembly protein Flp/PilA	2740990172	2928860793
		cpaA, tadV	K02278	prepilin peptidase CpaA [EC:3.4.23.43]	2740990170	2928860794
		cpaB, rcpC	K02279	pilus assembly protein CpaB	2740990169	2928860795
		cpaC, rcpA	K02280	pilus assembly protein CpaC	2740990168	2928860796
		cpaD	K02281	pilus assembly protein CpaD
		cpaE, tadZ	K02282	pilus assembly protein CpaE	2740990163	2928860800
		cpaF, tadA	K02283	pilus assembly protein CpaF [EC:7.4.2.8]	2740990162	2928860801
	Fimbrial proteins	fimA	K07345	major type 1 subunit fimbrin (pilin)
		fimC	K07346	fimbrial chaperone protein
		fimD, fimC, mrkC, htrE, cssD	K07347	outer membrane usher protein
		fimF	K07348	minor fimbrial subunit
		fimG	K07349	minor fimbrial subunit
		fimH	K07350	minor fimbrial subunit
		fimI	K07351	fimbrial protein
		sfmA	K07352	type 1 fimbrial protein
		sfmC	K07353	fimbrial chaperone protein
		sfmD	K07354	outer membrane usher protein
		sfmF	K07355	fimbrial-like protein
		sfmH	K07356	fimbrial protein
Reactive oxygen species (ROS) detoxification	superoxide dismutase	sodN	K00518	nickel superoxide dismutase [EC:1.15.1.1]	2740990358
		SOD2	K04564	superoxide dismutase, Fe-Mn family [EC:1.15.1.1]		2928861652
		SOD1	K04565	superoxide dismutase, Cu-Zn family [EC:1.15.1.1]
		SOD3	K16627	superoxide dismutase, Cu-Zn family [EC:1.15.1.1]
		CCS	K04569	copper chaperone for superoxide dismutase
	superoxide reductase	dfx	K05919	superoxide reductase [EC:1.15.1.2]	2740995058	2928861222	2929306785；2929307131
	catalase	katE, CAT, catB, srpA	K03781	catalase [EC:1.11.1.6]	2740990336	2928861102
		katG	K03782	catalase-peroxidase [EC:1.11.1.21]			2929309822
		K07217	K07217	Mn-containing catalase
		rebD	K19885	dichlorochromopyrrolate synthase / catalase [EC:1.21.98.2 1.11.1.6]
	thiol peroxidase	tpx	K11065	thioredoxin-dependent peroxiredoxin [EC:1.11.1.24]	2740994220	2928860220	2929309574
	cytochrome c peroxidase	E1.11.1.5	K00428	cytochrome c peroxidase [EC:1.11.1.5]	2740991766	2928860914	2929305138
		ahpE	K24120	mycoredoxin-dependent peroxiredoxin [EC:1.11.1.29]	2740992730		2929304970
		PRDX2_4, ahpC	K03386	peroxiredoxin 2/4 [EC:1.11.1.24]	2740993122
	rubrerythrin	fprB	K19824	rubrerythrin	2740994775	2928859932;2928861223;2928862645	2929309196
Damage repair systems	thioredoxin	trxC	K03672	thioredoxin 2 [EC:1.8.1.8]	2740990950
		trxA	K03671	thioredoxin 1	2740992983；2740993582	2928862386；2928862465	2929308470；2929309501
	thioredoxin reductase	FTRC	K17892	ferredoxin-thioredoxin reductase catalytic chain [EC:1.8.7.2]	2740992614	2928861232
		trxB, TRR	K00384	thioredoxin reductase (NADPH) [EC:1.8.1.9]	2740993485；2740993581	2928860681	2929305558；2929306299；2929308471
	glutaredoxin	nrdH	K06191	glutaredoxin-like protein NrdH	2740993363
		grxC, GLRX, GLRX2	K03676	glutaredoxin 3			2929307852
		NifU	K13819	NifU-like protein	2740993160	2928861325	2929308516
polyhydroxyalkanoates(PHB) synthesis	Acetoacetyl-CoA <=> Acetyl-CoA	ACAT, atoB	K00626	acetyl-CoA C-acetyltransferase [EC:2.3.1.9]	2740991299;2740992073;2740994242;2740994621	2928860375;2928862250	2929306593;2929307020;2929308636;2929309382
	3-hydroxybutyryl-CoA dehydrogenase	paaH, hbd, fadB, mmgB	K00074	3-hydroxybutyryl-CoA dehydrogenase [EC:1.1.1.157]	2740991301;2740993126	2928862251	2929306864;2929310488
		HADH	K00022	3-hydroxyacyl-CoA dehydrogenase [EC:1.1.1.35]
		fadN	K07516	3-hydroxyacyl-CoA dehydrogenase [EC:1.1.1.35]	2740994622		2929307019
		fadB	K01825	3-hydroxyacyl-CoA dehydrogenase / enoyl-CoA hydratase / 3-hydroxybutyryl-CoA epimerase / enoyl-CoA isomerase [EC:1.1.1.35 4.2.1.17 5.1.2.3 5.3.3.8]
		fadJ	K01782	3-hydroxyacyl-CoA dehydrogenase / enoyl-CoA hydratase / 3-hydroxybutyryl-CoA epimerase [EC:1.1.1.35 4.2.1.17 5.1.2.3]
	enoyl-CoA hydratase	paaF, echA	K01692	enoyl-CoA hydratase [EC:4.2.1.17]	2740990459;2740990911;2740991251;2740991767;2740994544;2740993487	2928860853;2928862026	2929307326;2929307524;2929308286;2929308830;2929310629;2929307627
		crt	K01715	enoyl-CoA hydratase [EC:4.2.1.17]	2740994544	2928860853	2929307326;2929308830
		HADHA	K07515	enoyl-CoA hydratase / long-chain 3-hydroxyacyl-CoA dehydrogenase [EC:4.2.1.17 1.1.1.211]
		EHHADH	K07514	enoyl-CoA hydratase / 3-hydroxyacyl-CoA dehydrogenase / 3,2-trans-enoyl-CoA isomerase [EC:4.2.1.17 1.1.1.35 5.3.3.8]
		ECHS1	K07511	enoyl-CoA hydratase [EC:4.2.1.17]
	3-hydroxybutyryl-CoA dehydratase	croR	K17865	3-hydroxybutyryl-CoA dehydratase [EC:4.2.1.55]	2740993348		2929305862
	poly[(R)-3-hydroxyalkanoate] polymerase	phaC, phbC	K03821	poly[(R)-3-hydroxyalkanoate] polymerase subunit PhaC [EC:2.3.1.304]	2740992543;2740993900		2929305863
		phaE	K22881	poly[(R)-3-hydroxyalkanoate] polymerase subunit PhaE	2740993901		2929305864
	poly(3-hydroxybutyrate) depolymerase	phaZ	K05973	poly(3-hydroxybutyrate) depolymerase [EC:3.1.1.75]
	acetoacetyl-CoA reductase	phbB	K00023	acetoacetyl-CoA reductase [EC:1.1.1.36]
Propionate degradation	propionyl-CoA carboxylase	PCCA, pccA	K01965	propionyl-CoA carboxylase alpha chain [EC:6.4.1.3]
		PCCB, pccB	K01966	propionyl-CoA carboxylase beta chain [EC:6.4.1.3 2.1.3.15]	2740992922;2740990739	2928860457	2929306849;2929306978
	methylmalonyl-CoA decarboxylase	ECHDC1	K18426	ethylmalonyl-CoA/methylmalonyl-CoA decarboxylase [EC:4.1.1.94 4.1.1.-]
		scpB, mmcD	K11264	methylmalonyl-CoA decarboxylase [EC:4.1.1.-]
	methylmalonyl-CoA epimerase	MCEE, epi	K05606	methylmalonyl-CoA/ethylmalonyl-CoA epimerase [EC:5.1.99.1]	2740990736	2928860454	2929306975
	methylmalonyl-CoA mutase	MUT	K01847	methylmalonyl-CoA mutase [EC:5.4.99.2]	2740990737;2740992961;2740992962	2928860455;2928861729;2928861730	2929306976
		E5.4.99.2B, mcmA2	K01849	methylmalonyl-CoA mutase, C-terminal domain [EC:5.4.99.2]
		E5.4.99.2A, mcmA1	K01848	methylmalonyl-CoA mutase, N-terminal domain [EC:5.4.99.2]
	succinyl-CoA synthetase	LSC1	K01899	succinyl-CoA synthetase alpha subunit [EC:6.2.1.4 6.2.1.5]
		LSC2	K01900	succinyl-CoA synthetase beta subunit [EC:6.2.1.4 6.2.1.5]
		sucD	K01902	succinyl-CoA synthetase alpha subunit [EC:6.2.1.5]	2740990744	2928860462	2929306983
		sucC	K01903	succinyl-CoA synthetase beta subunit [EC:6.2.1.5]	2740990743	2928860461	2929306982
	succinate dehydrogenase / fumarate reductase	frdA	K00244	fumarate reductase flavoprotein subunit [EC:1.3.5.4]		2928862054	2929307521
		frdB	K00245	fumarate reductase iron-sulfur subunit [EC:1.3.5.4]
		frdC	K00246	fumarate reductase subunit C
		frdD	K00247	fumarate reductase subunit D
		sdhA, frdA	K00239	succinate dehydrogenase / fumarate reductase, flavoprotein subunit [EC:1.3.5.1 1.3.5.4]	2740990746	2928860464	2929306985
		sdhB, frdB	K00240	succinate dehydrogenase / fumarate reductase, iron-sulfur subunit [EC:1.3.5.1 1.3.5.4]	2740990747	2928860465	2929306986
		sdhC, frdC	K00241	succinate dehydrogenase / fumarate reductase, cytochrome b subunit	2740990745	2928860463	2929306984
		sdhD, frdD	K00242	succinate dehydrogenase / fumarate reductase, membrane anchor subunit
		sdhD, frdD	K18859	succinate dehydrogenase / fumarate reductase, subunit D
		sdhD, frdD	K18860	putative succinate dehydrogenase / fumarate reductase, subunit D
		SDHA, SDH1	K00234	succinate dehydrogenase (ubiquinone) flavoprotein subunit [EC:1.3.5.1]
		SDHB, SDH2	K00235	succinate dehydrogenase (ubiquinone) iron-sulfur subunit [EC:1.3.5.1]
		SDHC, SDH3	K00236	succinate dehydrogenase (ubiquinone) cytochrome b560 subunit
		SDHD, SDH3	K00237	succinate dehydrogenase (ubiquinone) membrane anchor subunit
	fumarase	E4.2.1.2A, fumA, fumB	K01676	fumarate hydratase, class I [EC:4.2.1.2]	2740994136	2928859535	2929308453
		E4.2.1.2AA, fumA	K01677	fumarate hydratase subunit alpha [EC:4.2.1.2]
		E4.2.1.2AB, fumB	K01678	fumarate hydratase subunit beta [EC:4.2.1.2]
		E4.2.1.2B, fumC, FH	K01679	fumarate hydratase, class II [EC:4.2.1.2]	2740993792		2929306345
		fumD	K01675	fumarate hydratase D [EC:4.2.1.2]
		fumE	K01774	fumarate hydratase E [EC:4.2.1.2]
	malate dehydrogenase	mqo	K00116	malate dehydrogenase (quinone) [EC:1.1.5.4]
		MDH1	K00025	malate dehydrogenase [EC:1.1.1.37]
		MDH2	K00026	malate dehydrogenase [EC:1.1.1.37]
		mdh	K00024	malate dehydrogenase [EC:1.1.1.37]	2740990780	2928861381	2929310107; 2929310108
	oxaloacetate decarboxylase	oadA	K01571	oxaloacetate decarboxylase (Na+ extruding) subunit alpha [EC:7.2.4.2]
		madB, oadB, gcdB, mmdB	K20509	carboxybiotin decarboxylase [EC:7.2.4.1]	2740991175;2740992270	2928860436	2929306083;2929306331;2929306968
		oadG	K01573	oxaloacetate decarboxylase (Na+ extruding) subunit gamma
		bcpA	K01003	oxaloacetate decarboxylase [EC:4.1.1.112]
	pyruvate ferredoxin oxidoreductase	porA	K00169	pyruvate ferredoxin oxidoreductase alpha subunit [EC:1.2.7.1]		2928862455;2928862592	2929310221
		porB	K00170	pyruvate ferredoxin oxidoreductase beta subunit [EC:1.2.7.1]		2928862593;2928862454	2929310220
		porC, porG	K00172	pyruvate ferredoxin oxidoreductase gamma subunit [EC:1.2.7.1]		2928862456;2928862590	2929310222
		vorG, porG	K00189	2-oxoisovalerate/pyruvate ferredoxin oxidoreductase gamma subunit [EC:1.2.7.7 1.2.7.1]
		porD	K00171	pyruvate ferredoxin oxidoreductase delta subunit [EC:1.2.7.1]		2928862456;2928862591
		por, nifJ	K03737	pyruvate-ferredoxin/flavodoxin oxidoreductase [EC:1.2.7.1 1.2.7.-]	2740994135	2928859536	2929304739;2929308454
	oxoglutarate dehydrogenase	korA, oorA, oforA	K00174	2-oxoglutarate/2-oxoacid ferredoxin oxidoreductase subunit alpha [EC:1.2.7.3 1.2.7.11]	2740990690; 2740991171; 2740992205; 2740993644	2928859924; 2928861411	2929306130; 2929306213; 2929306450; 2929308709; 2929310505
		korB, oorB, oforB	K00175	2-oxoglutarate/2-oxoacid ferredoxin oxidoreductase subunit beta [EC:1.2.7.3 1.2.7.11]	2740990691; 2740991172; 2740992206; 2740993643	2928859925; 2928860923; 2928861412	2929306131; 2929306214; 2929306449; 2929308710; 2929310506
	Acetyl-phosphate to acetate	acyP	K01512	acylphosphatase [EC:3.6.1.7]	2740992242	2928861382
		ackA	K00925	acetate kinase [EC:2.7.2.1]		2928861458	2929305022;2929309525
	Acetyl-CoA to Acetyl-phosphate	E2.3.1.8, pta	K00625	phosphate acetyltransferase [EC:2.3.1.8]
		pta	K13788	phosphate acetyltransferase [EC:2.3.1.8]			2929305023;2929309526
		K15024	K15024	putative phosphotransacetylase [EC:2.3.1.8]
		eutD	K04020	phosphotransacetylase
	Aldehyde dehydrogenase	ALDH	K00128	aldehyde dehydrogenase (NAD+) [EC:1.2.1.3]	2740991242		2929305429
		ALDH7A1	K14085	aldehyde dehydrogenase family 7 member A1 [EC:1.2.1.31 1.2.1.8 1.2.1.3]
		ALDH9A1	K00149	aldehyde dehydrogenase family 9 member A1 [EC:1.2.1.47 1.2.1.3]
		aldB	K00138	aldehyde dehydrogenase [EC:1.2.1.-]
	Acetyl-CoA to acetate	E3.1.2.1, ACH1	K01067	acetyl-CoA hydrolase [EC:3.1.2.1]			2929308637
		pct	K01026	propionate CoA-transferase [EC:2.8.3.1]	2740990928		2929306101
		aarC, cat1	K18118	succinyl-CoA:acetate CoA-transferase [EC:2.8.3.18]		2928859682	2929306118
	acetate---CoA ligase	acdA	K01905	acetate---CoA ligase (ADP-forming) subunit alpha [EC:6.2.1.13]
		acdB	K22224	acetate---CoA ligase (ADP-forming) subunit beta [EC:6.2.1.13]
		acdAB	K24012	acetate---CoA ligase (ADP-forming) [EC:6.2.1.13]	2740990184	2928859855;2928861115;2928862605	2929309128;2929310630

## Sheet: annotation count
Metabolism	Pathway	Gene	KO	Function	2740891818	2928859439	2929304470
Sulfur Cycle databases modified from De Anda et al., 2017	Sulfite oxidation/ sulfate reduction (1,5,11)	aprA	K00394	adenylylsulfate reductase, subunit A [EC:1.8.99.2]	1	1	1
		aprB	K00395	adenylylsulfate reductase, subunit B [EC:1.8.99.2]	1	1	1
		APR	K05907	adenylyl-sulfate reductase (glutathione) [EC:1.8.4.9]
		cysN	K00955	cysNC bifunctional enzyme CysN/CysC [EC:2.7.7.4 2.7.1.25]
		sat	K00958	sat, met3 sulfate adenylyltransferase [EC:2.7.7.4]	2	1	2
		APA1	K00988	APA1 2 sulfate adenylyltransferase (ADP) / ATP adenylyltransfera se [EC:2.7.7.5 2.7.7.53]
		PAPS	K13811	PAPSS 3'-phosphoadenosine 5'-phosphosulfate synthase [EC:2.7.7.4 2.7.1.25]
		HINT	K22966	HINT4 sulfate adenylyltransferase (ADP) / adenylylsulfatase [EC: 2.7.7.5 3.6.2.1]
		SoeC	K21309	sulfite dehydrogenase (quinone) subunit SoeC
		SoeA	K21307	sulfite dehydrogenase (quinone) subunit SoeA [EC:1.8.5.6]
		SoeB	K21308	sulfite dehydrogenase (quinone) subunit SoeB
		SorA	K05301	sulfite dehydrogenase (cytochrome) subunit A [EC:1.8.2.1]
		SorB	K00386	sulfite dehydrogenase (cytochrome) subunit B [EC:1.8.2.1]
		SUOX	K00387	sulfite oxidase [EC:1.8.3.1]
	Sulfate reduction (5) Assimilation pathway	cysJ	K00380	sulfite reductase (NADPH) flavoprotein alpha-component [EC:1.8.1.2]
		cysI	K00381	sulfite reductase (NADPH) hemoprotein beta-component [EC:1.8.1.2]
		cysH	K00390	phosphoadenosine phosphosulfate reductase [EC:1.8.4.8 1.8.4.10]
		sir	K00392	sir sulfite reductase (ferredoxin) [EC:1.8.7.1]
		fsr	K21816	sulfite reductase (coenzyme F420) [EC:1.8.98.3]
		cysC	K00860	adenylylsulfate kinase [EC:2.7.1.25]
		cysN	K00956	cysN sulfate adenylyltransferase subunit 1 [EC:2.7.7.4]
		cysD	K00957	cysD sulfate adenylyltransferase subunit 2 [EC:2.7.7.4]
		cysQ,	K01082	MET22, BPNT1; 3'(2'), 5'-bisphosphate nucleotidase [EC:3.1.3.7]		1	1
		IMPAD1, IMPA3	K15759	Golgi-resident PAP phosphatase [EC:3.1.3.7]
		SAL	K15422	3'(2'), 5'-bisphosphate nucleotidase / inositol polyphosphate 1-phosphatase [EC:3.1.3.7 3.1.3.57]
		nrnA	K06881	bifunctional oligoribonuclease and PAP phosphatase NrnA [EC:3.1.3.7 3.1.13.3]	1	1	1
		cysA	K02045	sulfate/thiosulfate transport system ATP-binding protein [EC:7.3.2.3]
		cysU	K02046	sulfate/thiosulfate transport system permease protein
		cysW	K02047	cysW sulfate/thiosulfate transport system permease protein
		cysP	K02048	cysP sulfate/thiosulfate transport system substrate-binding protein
		sbp	K23163	sulfate/thiosulfate transport system substrate-binding protein
	Sulfide oxidation (11)	tusD	K07235	tusD, dsrE tRNA 2-thiouridine synthesizing protein D [EC:2.8.1.- ]
		tusC,	K07236	dsrF; tRNA 2-thiouridine synthesizing protein C
		pufA	K08926	pufA light-harvesting complex 1 alpha chain
		pufB	K08927	pufB light-harvesting complex 1 beta chain
		pufL	K08928	photosynthetic reaction center L subunit
		pufM	K08929	pufM photosynthetic reaction center M subunit
		puhA	K13991	photosynthetic reaction center H subunit
		pufX	K13994	photosynthetic reaction center PufX protein
		sqr	K17218	sulfide:quinone oxidoreductase [EC:1.8.5.4]
		fccB	K17229	sulfide dehydrogenase [flavocytochrome c] flavoprotein chain
		fccA	K17230	cytochrome subunit of sulfide dehydrogenase
		sudA	K20202	sulfide dehydrogenase subunit alpha [EC:1.8.1.19]
		sudB	K20203	sulfide dehydrogenase subunit beta [EC:1.8.1.19]
	Cysteate degradation (12)	suyB	K16846	(2R)-sulfolactate sulfo-lyase subunit beta [EC:4.4.1.24]
		suyA	K16845	(2R)-sulfolactate sulfo-lyase subunit alpha [EC:4.4.1.24]
	DimethylSulfone degradation (13)	sauS	K15515	sulfoacetaldehyde dehydrogenase [EC:1.2.1.81]
		dmoA	K16967	dimethyl-sulfide monooxygenase [EC:1.14.13.131]
	Sulfolactate degradation (15)	comC	K05884	L-2-hydroxycarboxylate dehydrogenase (NAD+) [EC:1.1.1.337]
		comD	K06034	sulfopyruvate decarboxylase subunit alpha [EC:4.1.1.79]
		domDE	K24393	sulfopyruvate decarboxylase [EC:4.1.1.79]
		SPP1, BNSP, OPN	K06250	BNSP, OPN; secreted phosphoprotein 1
		comE	K13039	sulfopyruvate decarboxylase subunit beta [EC:4.1.1.79]
		pta	K13788	pta phosphate acetyltransferase [EC:2.3.1.8]			2
		slcC	K16843	(S)-sulfolactate dehydrogenase [EC:1.1.1.310]
		comC	K16844	(2R)-3-sulfolactate dehydrogenase (NADP+) [EC:1.1.1.338]
		cuyA	K17950	L-cysteate sulfo-lyase [EC:4.4.1.25]
	DMS degradation (16)	ssuD	K04091	alkanesulfonate monooxygenase [EC:1.14.14.5 1.14.14.34]
		ddhA	K16964	dimethylsulfide dehydrogenase subunit alpha [EC:1.8.2.4]
		ddhB	K16965	dimethylsulfide dehydrogenase subunit beta
		ddhC	K16966	dimethylsulfide dehydrogenase subunit gamma
		sfnG	K17228	dimethylsulfone monooxygenase [EC:1.14.14.35]
	DMSP degradation (17)	dddL	K16953	dddL dimethylpropiothetin dethiomethylase [EC:4.4.1.3]
		dmdA	K17486	dimethylsulfoniopropionate demethylase [EC:2.1.1.269]
		dmdB	K20034	3-(methylthio)propionyl---CoA ligase [EC:6.2.1.44]
		dmdC	K20035	3-(methylthio)propanoyl-CoA dehydrogenase [EC:1.3.8.-]
		dmdD	K20036	(methylthio)acryloyl-CoA hydratase [EC:4.2.1.155]
	Sulfoacetaldehyde degradation (19)	isfD	K15373	sulfoacetaldehyde reductase [EC:1.1.1.313]
		safD	K19699	sulfoacetaldehyde dehydrogenase [EC:1.2.1.73]
		xsc	K03852	sulfoacetaldehyde acetyltransferase [EC:2.3.3.15]			1
	Thiosulfate oxidation (2)	doxA	K16936	thiosulfate dehydrogenase (quinone) small subunit [EC:1.8.5.2]
		doxD	K16937	thiosulfate dehydrogenase (quinone) large subunit [EC:1.8.5.2]
		doxDA	K05908	thiosulfate dehydrogenase (quinone) [EC:1.8.5.2]
		soxA	K17222	L-cysteine S-thiosulfotransferase [EC:2.8.5.2]
		soxX	K17223	soxX L-cysteine S-thiosulfotransferase [EC:2.8.5.2]
		soxB	K17224	S-sulfosulfanyl-L-cysteine sulfohydrolase [EC:3.1.6.20]
		soxY	K17226	soxY sulfur-oxidizing protein SoxY
		soxZ	K17227	soxZ sulfur-oxidizing protein SoxZ
		soxC	K17225	sulfane dehydrogenase subunit SoxC
		tsdA	K19713	thiosulfate dehydrogenase [EC:1.8.2.2]		1
		soxD	K22622	S-disulfanyl-L-cysteine oxidoreductase SoxD [EC:1.8.2.6]
	Elemental sulfur disproportionation (20)	sor	K16952	sulfur oxygenase/reductase [EC:1.13.11.55]
		ETHE1	K17725	sulfur dioxygenase [EC:1.13.11.18]
	Taurine degradation (22)	tmoC,	K15762	tbuB, touC; toluene monooxygenase system ferredoxin
		tmoF,	K15765	tbuC, touF; toluene monooxygenase electron transfer
		msmA	K16968	methanesulfonate monooxygenase subunit alpha [EC:1.14.13.111]
		msmB	K16969	methanesulfonate monooxygenase subunit beta [EC:1.14.13.111]
	23_DS_M_Dimethyl sulfide_O_C	tauD	K03119	taurine dioxygenase [EC:1.14.11.17]
		tpa	K03851	tpa taurine-pyruvate aminotransferase [EC:2.6.1.77]	1		2
		toa	K15372	toa taurine---2-oxoglutarate transaminase [EC:2.6.1.55]
		tauA	K15551	tauA taurine transport system substrate-binding protein
		tauB	K10831	tauB taurine transport system ATP-binding protein [EC:7.6.2.7]
		tauC	K15552	tauC taurine transport system permease protein			1
		tauX	K07255	taurine dehydrogenase small subunit [EC:1.4.2.-]
		tauY	K07256	taurine dehydrogenase large subunit [EC:1.4.2.-]
	Methanogenesis from DMS (23)	mtsA	K16954	mtsA methylthiol:coenzyme M methyltransferase [EC:2.1.1.251]
		mtsB	K16955	methylated-thiol--corrinoid protein
	Sulfolipid biosynthesis (27)	gabD	K00135	gabD succinate-semialdehyde dehydrogenase / glutarate-semialdehy de dehydrogenase [EC:1.2.1.16 1.2.1.79 1.2.1.20]	3		2
	Tetrathionate reduction (4)	phsA	K08352	psrA thiosulfate reductase / polysulfide reductase chain A [EC:1.8.5.5]	1	1	1
		phsB	K08353	phsB thiosulfate reductase electron transport protein
		phsC	K08354	phsC thiosulfate reductase cytochrome b subunit	1		1
		ttrA	K08357	ttrA tetrathionate reductase subunit A
		ttrB	K08358	ttrB tetrathionate reductase subunit B	1		1
		ttrC	K08359	ttrC tetrathionate reductase subunit C
		asrA	K16950	asrA anaerobic sulfite reductase subunit A
		asrB	K16951	asrB anaerobic sulfite reductase subunit B
		asrC	K00385	asrC anaerobic sulfite reductase subunit C	1		1
	Sulfur (sulfate and dimethyl sulfoxide) reduction (10) Dissimilatory pathway	dmsB	K00184	dmsB dimethyl sulfoxide reductase iron-sulfur subunit
		dmsC	K00185	dmsC dimethyl sulfoxide reductase membrane subunit
		dmsA	K07306	dmsA anaerobic dimethyl sulfoxide reductase subunit A [EC:1.8.5.3]	1		1
		dmsB	K07307	dmsB anaerobic dimethyl sulfoxide reductase subunit B
		dmsC	K07308	dmsC anaerobic dimethyl sulfoxide reductase subunit C
		dsrA	K11180	dsrA dissimilatory sulfite reductase alpha subunit [EC:1.8.99.5]	1	1	1
		dsrB	K11181	dsrB dissimilatory sulfite reductase beta subunit [EC:1.8.99.5]	1	1	1
		dsrC	K23077	dissimilatory sulfite reductase related protein	1	1	1
		qmoA	K16885	qmoA quinone-modifying oxidoreductase, subunit QmoA	1	1	1
		qmoB	K16886	qmoB quinone-modifying oxidoreductase, subunit QmoB	1	1	1
		qmoC	K16887	qmoC quinone-modifying oxidoreductase, subunit QmoC	1	1	1
	Elemental sulfur reduction (6)	psrB	K16293	psrB polysulfide reductase chain B
		psrC	K16294	psrC polysulfide reductase chain C
		sreA	K17219	sreA sulfur reductase molybdopterin subunit
		sreB	K17220	sreB sulfur reductase FeS subunit
		sreC	K17221	sreC sulfur reductase membrane anchor
		hydA	K17993	hydA sulfhydrogenase subunit alpha [EC:1.12.1.3 1.12.1.5]		1
		hydD	K17994	hydD sulfhydrogenase subunit delta [EC:1.12.1.3 1.12.1.5]		1
		hydG	K17995	hydG sulfhydrogenase subunit gamma (sulfur reductase) [EC:1.12.9 8.4]	2	1	2
		hydB	K17996	hydB sulfhydrogenase subunit beta (sulfur reductase) [EC:1.12.98 .4]	2	1	2
	Thiosulfate disproportionation (7)	TST,	K01011	TST, MPST, sseA thiosulfate/3-mercaptopyruvate sulfurtransferase [EC:2.8.1.1 2.8.1.2]			2
		glpE	K02439	glpE thiosulfate sulfurtransferase [EC:2.8.1.1]
	Carbon disulfide degradation (8)	csh	K20499	csh carbon disulfide hydrolase [EC:3.13.1.5]
	Alkane sulfonate reduction (9)	ssuE	K00299	ssuE FMN reductase [EC:1.5.1.38]
		ssuA	K15553	ssuA sulfonate transport system substrate-binding protein	1
		ssuC	K15554	ssuC sulfonate transport system permease protein	1	1
		ssuB	K15555	ssuB sulfonate transport system ATP-binding protein [EC:3.6.3.-]	2	1	1
	Sulfolipid biosynthesis (27)	SQD1	K06118	SQD1, sqdB UDP-sulfoquinovose synthase [EC:3.13.1.1]			1
	Sulfate ester hydorlysis	atsK	K22303	alpha-ketoglutarate-dependent sulfate ester dioxygenase [EC:1.14.11.-]
		ARSE	K18222	arylsulfatase E [EC:3.1.6.-]
		ARSG	K12381	arylsulfatase G [EC:3.1.6.-]
		ARSK	K12376	arylsulfatase K [EC:3.1.6.-]
		ARSI_J	K12375	arylsulfatase I/J [EC:3.1.6.-]
		ARSD_F_H	K12374	arylsulfatase D/F/H [EC:3.1.6.-]
		ARSB	K01135	arylsulfatase B [EC:3.1.6.12]
		ARSA	K01134	arylsulfatase A [EC:3.1.6.8]
		E3.1.6.1	K01130	arylsulfatase [EC:3.1.6.1]
		STS	K01131	steryl-sulfatase [EC:3.1.6.2]
		GALNS	K01132	N-acetylgalactosamine-6-sulfatase [EC:3.1.6.4]
		betC	K01133	choline-sulfatase [EC:3.1.6.6]
		IDS	K01136	iduronate 2-sulfatase [EC:3.1.6.13]
		GNS	K01137	N-acetylglucosamine-6-sulfatase [EC:3.1.6.14]
		K01138	K01138	uncharacterized sulfatase [EC:3.1.6.-]
		SULF	K14607	extracellular sulfatase Sulf [EC:3.1.6.-]
	Sulfite assimilation	cysO	K10150	cysteine synthase / O-phosphoserine sulfhydrylase / cystathionine beta-synthase [EC:2.5.1.47 2.5.1.65 4.2.1.22]
		cysK	K01738	cysteine synthase A	1		1
		cysM	K12339	cysteine synthase B	1	1	1
		ATCYSC1	K13034	L-3-cyanoalanine synthase/ cysteine synthase [EC:2.5.1.47 4.4.1.9]
		MET17	K17069	O-acetylhomoserine/O-acetylserine sulfhydrylase [EC:2.5.1.49 2.5.1.47]
		cysE	K00640	Serine O-acetyltransferase [EC:2.3.1.30]	1		3
		cysE	K23304	Serine O-acetyltransferase [EC:2.3.1.30]
		mccB	K17217	cystathionine gamma-lyase / homocysteine desulfhydrase [EC:4.4.1.1 4.4.1.2]
		metB	K01739	cystathionine gamma-synthase [EC:2.5.1.48]	1		1
		metZ	K10764	O-succinylhomoserine sulfhydrylase [EC:2.5.1.-]
		metA	K00651	homoserine O-succinyltransferase/O-acetyltransferase [EC:2.3.1.46 2.3.1.31]
		metX	K00641	homoserine O-acetyltransferase/O-succinyltransferase [EC:2.3.1.31 2.3.1.46]	1		1
	Sulfate transporter	TC.SULP	K03321	sulfate permease, SulP family	4	1	3
		ylnA, cysP	K16331	sulfate permease
	Methionine sulfoxide reduction	msrP	K07147	methionine sulfoxide reductase catalytic subunit [EC:1.8.-.-]
		msrQ	K17247	methionine sulfoxide reductase heme-binding subunit
		msrA	K07304	peptide-methionine (S)-S-oxide reductase [EC:1.8.4.11]	1	1	2
		msrB	K07305	peptide-methionine (R)-S-oxide reductase [EC:1.8.4.12]		1	1
		msrC	K08968	L-methionine (R)-S-oxide reductase [EC:1.8.4.14]
		msrAB	K12267	peptide methionine sulfoxide reductase msrA/msrB [EC:1.8.4.11 1.8.4.12]	1	1	1
	Methanethiol	SELENBP1	K17285	methanethiol oxidase [EC:1.8.3.4]
		mddA	K21310	methanethiol S-methyltransferase [EC:2.1.1.334]			1
Nitrogen Cycle databases modified from Kuypers et al., 2018	Cytoplasmic assimilatory nitrate reduction	nasA	K00372	assimilatory nitrate reductase catalytic subunit [EC:1.7.99.-]
		nasB	K00360	assimilatory nitrate reductase electron transfer subunit [EC:1.7.99.-]
	Membrane-bounded nitrate reductase/nitrite oxidoredutase	narG, narZ, nxrA	K00370	nitrate reductase / nitrite oxidoreductase, alpha subunit [EC:1.7.5.1 1.7.99.4]
		narH, narY, nxrB	K00371	nitrate reductase / nitrite oxidoreductase, beta subunit [EC:1.7.5.1 1.7.99.4]
		narI, narV	K00374	nitrate reductase gamma subunit [EC:1.7.5.1 1.7.99.4]	1	1	1
		narJ, narW	K00373	nitrate reductase molybdenum cofactor assembly chaperone NarJ/NarW
		narB	K00367	ferredoxin-nitrate reductase [EC:1.7.7.2]
	Periplasmic nitrate reductase	napA	K02567	nitrate reductase NapA [EC:1.7.99.4]			1
		napB	K02568	nitrate reductase (cytochrome), electron transfer subunit			1
		NR	K10534	nitrate reductase (NAD(P)H) [EC:1.7.1.1 1.7.1.2 1.7.1.3]
	Nitric oxide oxidation	hmp, YHB1	K05916	nitric oxide dioxygenase [EC:1.14.12.17]			1
	Periplasmic nitrite reduction	nirK	K00368	nitrite reductase (NO-forming) [EC:1.7.2.1] (Cu-containing nitrite reductase)
		nirS	K15864	nitrite reductase (NO-forming) / hydroxylamine reductase [EC:1.7.2.1 1.7.99.1] (haem- containing cd1 nitrite reductase)
	Nitric oxide reduction	norB	K04561	nitric oxide reductase subunit B [EC:1.7.2.5] (catalytic subunit)			1
		norC	K02305	nitric oxide reductase subunit C
		norE	K02164	nitric oxide reductase NorE protein
		norQ	K04748	nitric oxide reductase NorQ protein
		norF	K04747	nitric oxide reductase NorF protein
		norD	K02448	nitric oxide reductase NorD protein
		CYP55	K15877	fungal nitric oxide reductase [EC:1.7.1.14] (NADH-dependent cytochrome P450 nitric oxide reductase (P450 NOR, p450nor))
		norV	K12264	anaerobic nitric oxide reductase flavorubredoxin	1	1	2
		norW	K12265	nitric oxide reductase FlRd-NAD(+) reductase [EC:1.18.1.-]
	Hydroxylamine oxidatioin	hao	K10535	hydroxylamine dehydrogenase [EC:1.7.2.6]	2		2
	Periplasmic nitrous oxide reduction	nosZ	K00376	nitrous-oxide reductase [EC:1.7.2.4] (catalytic subunit)
		nosD	K07218	nitrous oxide reduction; nitrous oxide accessory protein
		nosF	K19340	Cu-processing system ATP-binding protein (cytoplasmic ABC subunit)
		nosY	K19341	Cu-processing system permease protein (trans-membrane subunit)
		nosL	K19342	copper chaperone NosL
		nosR	K19339	NosR/NirI family transcriptional regulator, nitrous oxide reductase regulator			1
	Periplasmic dissimilatory nitrite reduction	nrfA	K03385	nitrite reductase (cytochrome c-552) [EC:1.7.2.2]
		nrfH	K15876	cytochrome c nitrite reductase small subunit
		nrfF	K04017	formate-dependent nitrite reductase complex subunit NrfF
		nrfG	K04018	formate-dependent nitrite reductase complex subunit NrfG
		NIT-6	K17877	nitrite reductase (NAD(P)H) [EC:1.7.1.4]
	Assimilatory nitrite reduction	nirB	K00362	nitrite reductase (NADH) large subunit [EC:1.7.1.15]			1
		nirD	K00363	nitrite reductase (NADH) small subunit [EC:1.7.1.15]
		nirA	K00366	ferredoxin-nitrite reductase [EC:1.7.7.1]
	Nitrogen fixation	nifD	K02586	nitrogenase molybdenum-iron protein alpha chain [EC:1.18.6.1]	2		1
		nifH	K02588	nitrogenase iron protein NifH [EC:1.18.6.1]	2		1
		nifK	K02591	nitrogenase molybdenum-iron protein beta chain [EC:1.18.6.1]	1		1
		nifB	K02585	nitrogen fixation protein NifB	2		2
		vnfD	K22896	vanadium-dependent nitrogenase alpha chain
		vnfK	K22897	vanadium-dependent nitrogenase beta chain
		vnfG	K22898	vanadium nitrogenase delta subunit
		vnfH	K22899	vanadium nitrogenase iron protein
		anfG	K00531	nitrogenase delta subunit [EC:1.18.6.1]
	Hydrazine oxidation	hdh	K20935	hydrazine dehydrogenase [EC:1.7.2.8]
	Hydrazine synthesis	hzsC	K20932	hydrazine synthase subunit [EC:1.7.2.7]
		hzsB	K20933	hydrazine synthase subunit [EC:1.7.2.7]
		hzsA	K20934	hydrazine synthase subunit [EC:1.7.2.7]
	Aerobic ammonia oxidation	pmoA-amoA	K10944	methane/ammonia monooxygenase subunit A [EC:1.14.18.3 1.14.99.39]
		pmoB-amoB	K10945	methane/ammonia monooxygenase subunit B
		pmoC-amoC	K10946	methane/ammonia monooxygenase subunit C
	Hydroxylamine reduction	hcp	K05601	hydroxylamine reductase [EC:1.7.99.1]	1		3
	Nitrite disproportionation	NP7	K22962	nitrite dismutase [EC:1.7.6.1]
	Ammonia assimilation	glnA, GLUL	K01915	glutamine synthetase [EC:6.3.1.2]	3	1	3
		GLT1	K00264	glutamate synthase (NADH) [EC:1.4.1.14]
		gltB	K00265	glutamate synthase (NADPH) large chain [EC:1.4.1.13]	2	2	2
		gltD	K00266	glutamate synthase (NADPH) small chain [EC:1.4.1.13]	5	1	6
		GLU, gltS	K00284	glutamate synthase (ferredoxin) [EC:1.4.7.1]
		GLUD1_2	K00261	glutamate dehydrogenase (NAD(O)+) [EC:1.4.1.3]		1	1
		gdhA	K00262	glutamate dehydrogenase (NADP+) [EC:1.4.1.4]	1		1
		GDH2	K15371	glutamate dehydrogenase [EC:1.4.1.2]
		gudB, rocG	K00260	glutamate dehydrogenase [EC:1.4.1.2] NAD+
	Nitrile hydration	nthA	K01721	nitrile hydratase subunit alpha [EC:4.2.1.84]
		nthB	K20807	nitrile hydratase subunit beta [EC:4.2.1.84]
	carbamoyl phosphate degradation	CPS1	K01948	carbamoyl-phosphate synthase (ammonia) [EC:6.3.4.16]
		arcC	K00926	carbamate kinase [EC:2.7.2.2]		1
	Nitroalkane oxidation	ncd2, npd	K00459	nitronate monooxygenase [EC:1.13.12.16]	2	1	2
		NAO	K19823	nitroalkane oxidase [EC:1.7.3.1]
	Nitrate/Nitrite transporter	NRT, narK, nrtP, nasA	K02575	MFS transporter, NNP family, nitrate/nitrite transporter
		nrtA, nasF, cynA	K15576	nitrate/nitrite transport system substrate-binding protein			1
		nrtB, nasE, cynB	K15577	nitrate/nitrite transport system permease protein			1
		nrtC, nasD	K15578	nitrate/nitrite transport system ATP-binding protein [EC:3.6.3.-]
		nrtD, cynD	K15579	nitrate/nitrite transport system ATP-binding protein
		nirC	K02598	nitrite transporter
		narT	K10850	MFS transporter, NNP family, putative nitrate transporter
	Ammonium transporter	amt, AMT, MEP	K03320	ammonium transporter, Amt family	5	1	5
		SLC42A, RHAG, RHBG, RHCG, CD241	K06580	ammonium transporter Rh
Glycolysis	Glucokinase/Hexokinase	HK	K00844	hexokinase [EC:2.7.1.1]
		GCK	K12407	glucokinase [EC:2.7.1.2]
		glk	K00845	glucokinase [EC:2.7.1.2]		1
		glk	K25026	glucokinase [EC:2.7.1.2]
		ppgK	K00886	polyphosphate glucokinase [EC:2.7.1.63]
		ADPGK	K08074	ADP-dependent glucokinase [EC:2.7.1.147]
		pfkC	K00918	ADP-dependent phosphofructokinase/glucokinase [EC:2.7.1.146 2.7.1.147]
	Glucose-6-phosphate isomerase	GPI, pgi	K01810	glucose-6-phosphate isomerase [EC:5.3.1.9]	1	1	1
		pgi1	K06859	glucose-6-phosphate isomerase, archaeal
		tal-pgi	K13810	transaldolase / glucose-6-phosphate isomerase [EC:2.2.1.2 5.3.1.9]
		pgi-pmi	K15916	glucose/mannose-6-phosphate isomerase [EC:5.3.1.9 5.3.1.8]
	6-phosphofructokinase	pfkA,PFK	K00850	6-phosphofructokinase 1 [EC:2.7.1.11]	1	1	1
		pfkB	K16370	6-phosphofructokinase 2 [EC:2.7.1.11]
		pfk, pfp	K21071	ATP-dependent phosphofructokinase / diphosphate-dependent phosphofructokinase [EC:2.7.1.11 2.7.1.90]		1
		pfkC	K00918	ADP-dependent phosphofructokinase/glucokinase [EC:2.7.1.146 2.7.1.147]
		PFK9	K24182	6-phosphofructokinase [EC:2.7.1.11]
	Fructose-bisphosphate aldolase	ALDO	K01623	fructose-bisphosphate aldolase, class I [EC:4.1.2.13]	1
		FBA, fbaA	K01624	fructose-bisphosphate aldolase, class II [EC:4.1.2.13]	1	1	1
		fbaB	K11645	fructose-bisphosphate aldolase, class I [EC:4.1.2.13]	2	1	3
		K16305	K16305	fructose-bisphosphate aldolase / 6-deoxy-5-ketofructose 1-phosphate synthase [EC:4.1.2.13 2.2.1.11]
		K16306	K16306	fructose-bisphosphate aldolase / 2-amino-3,7-dideoxy-D-threo-hept-6-ulosonate synthase [EC:4.1.2.13 2.2.1.10]	2	2	2
		K01622	K01622	fructose 1,6-bisphosphate aldolase/phosphatase [EC:4.1.2.13 3.1.3.11]
	Triosephosphate isomerase	TPI,tpiA	K01803	triosephosphate isomerase (TIM) [EC:5.3.1.1]	2	2	2
	Glyceraldehyde 3-phosphate dehydrogenase	GAPDH, gapA	K00134	glyceraldehyde 3-phosphate dehydrogenase (phosphorylating) [EC:1.2.1.12]	2	2	2
		gpap2	K00150	glyceraldehyde-3-phosphate dehydrogenase (NAD(P)) [EC:1.2.1.59]
		GAPDHS	K10705	glyceraldehyde-3-phosphate dehydrogenase (phosphorylating), spermatogenic [EC:1.2.1.12]
	Phosphoglycerate kinase	PGK, pgk	K00927	phosphoglycerate kinase [EC:2.7.2.3]	1	1	1
	glyceraldehyde-3-phosphate dehydrogenase	gapN	K00131	glyceraldehyde-3-phosphate dehydrogenase (NADP+) [EC:1.2.1.9]
		gapor	K11389	glyceraldehyde-3-phosphate dehydrogenase (ferredoxin) [EC:1.2.7.6]
		gapN	K18978	glyceraldehyde-3-phosphate dehydrogenase [NAD(P)+] [EC:1.2.1.90]
	Phosphoglycerate mutase	PGAM, gpmA	K01834	2,3-bisphosphoglycerate-dependent phosphoglycerate mutase [EC:5.4.2.11]
		gpmI	K15633	2,3-bisphosphoglycerate-independent phosphoglycerate mutase [EC:5.4.2.12]	1	1	1
		gpmB	K15634	2,3-bisphosphoglycerate-dependent phosphoglycerate mutase [EC:5.4.2.11]	1
		apgM	K15635	2,3-bisphosphoglycerate-independent phosphoglycerate mutase [EC:5.4.2.12]		1
		BPGM	K01837	bisphosphoglycerate/phosphoglycerate mutase [EC:5.4.2.4 5.4.2.11]
	Enolase	ENO, eno	K01689	enolase [EC:4.2.1.11]	1	1	1
	Pyruvate kinase	PK, pyk	K00873	pyruvate kinase [EC:2.7.1.40]	1	1	1
		PKLR	K12406	pyruvate kinase isozymes R/L [EC:2.7.1.40]
Gluconeogenesis	glucose-6-phosphatase	G6PC	K01084	glucose-6-phosphatase [EC:3.1.3.9]
	fructose-1,6-bisphosphatase	FBP, fbp	K03841	fructose-1,6-bisphosphatase I [EC:3.1.3.11]
		glpX	k02446	fructose-1,6-bisphosphatase II [EC:3.1.3.11]
		glpX-SEBP	K11532	fructose-1,6-bisphosphatase II / sedoheptulose-1,7-bisphosphatase [EC:3.1.3.11 3.1.3.37]
		fbp-SEBP	K01086	fructose-1,6-bisphosphatase I / sedoheptulose-1,7-bisphosphatase [EC:3.1.3.11 3.1.3.37]
		fbp3	K04041	fructose-1,6-bisphosphatase III [EC:3.1.3.11]
		K01622	K01622	fructose 1,6-bisphosphate aldolase/phosphatase [EC:4.1.2.13 3.1.3.11]
	Phosphoenolpyruvate carboxykinase	E4.1.1.49, pckA	K01610	phosphoenolpyruvate carboxykinase (ATP) [EC:4.1.1.49]	1	2	1
		E4.1.1.32, pckA, PCK	K01596	phosphoenolpyruvate carboxykinase (GTP) [EC:4.1.1.32]
TCA Cycle	citrate synthase	CS, gltA	K01647	citrate synthase [EC:2.3.3.1]	3	1	2
		E2.3.3.3	K05942	citrate (Re)-synthase
	Aconitase	ACO, acnA	K01681	aconitate hydratase [EC:4.2.1.3]	1	2	1
		acnB	K01682	aconitate hydratase 2 / 2-methylisocitrate dehydratase [EC:4.2.1.3 4.2.1.99]
	Isocitrate dehydrogenase	IDH1, IDH2, icd	K00031	isocitrate dehydrogenase [EC:1.1.1.42]	1	2
		IDH3	K00030	isocitrate dehydrogenase (NAD+) [EC:1.1.1.41]	1		1
		HICDH	K17753	isocitrate--homoisocitrate dehydrogenase [EC:1.1.1.286]
	oxoglutarate dehydrogenase complex	OGDH, sucA	K00164	2-oxoglutarate dehydrogenase E1 component [EC:1.2.4.2]	1
		kgd	K01616	multifunctional 2-oxoglutarate metabolism enzyme [EC:2.2.1.5 4.1.1.71 1.2.4.2 2.3.1.61]
		DLST, sucB	K00658	2-oxoglutarate dehydrogenase E2 component (dihydrolipoamide succinyltransferase) [EC:2.3.1.61]	1
		DLD, lpd, pdhD	K00382	dihydrolipoamide dehydrogenase [EC:1.8.1.4]	2	2	2
		korA, oorA, oforA	K00174	2-oxoglutarate/2-oxoacid ferredoxin oxidoreductase subunit alpha [EC:1.2.7.3 1.2.7.11]	4	2	5
		korB, oorB, oforB	K00175	2-oxoglutarate/2-oxoacid ferredoxin oxidoreductase subunit beta [EC:1.2.7.3 1.2.7.11]	4	3	5
	succinyl-CoA synthetase	LSC1	K01899	succinyl-CoA synthetase alpha subunit [EC:6.2.1.4 6.2.1.5]
		LSC2	K01900	succinyl-CoA synthetase beta subunit [EC:6.2.1.4 6.2.1.5]
		sucD	K01902	succinyl-CoA synthetase alpha subunit [EC:6.2.1.5]	1	1	1
		sucC	K01903	succinyl-CoA synthetase beta subunit [EC:6.2.1.5]	1	1	1
	succinate dehydrogenase / fumarate reductase	frdA	K00244	fumarate reductase flavoprotein subunit [EC:1.3.5.4]		1	1
		frdB	K00245	fumarate reductase iron-sulfur subunit [EC:1.3.5.4]
		frdC	K00246	fumarate reductase subunit C
		frdD	K00247	fumarate reductase subunit D
		sdhA, frdA	K00239	succinate dehydrogenase / fumarate reductase, flavoprotein subunit [EC:1.3.5.1 1.3.5.4]	1	1	1
		sdhB, frdB	K00240	succinate dehydrogenase / fumarate reductase, iron-sulfur subunit [EC:1.3.5.1 1.3.5.4]	1	1	1
		sdhC, frdC	K00241	succinate dehydrogenase / fumarate reductase, cytochrome b subunit	1	1	1
		sdhD, frdD	K00242	succinate dehydrogenase / fumarate reductase, membrane anchor subunit
		sdhD, frdD	K18859	succinate dehydrogenase / fumarate reductase, subunit D
		sdhD, frdD	K18860	putative succinate dehydrogenase / fumarate reductase, subunit D
		SDHA, SDH1	K00234	succinate dehydrogenase (ubiquinone) flavoprotein subunit [EC:1.3.5.1]
		SDHB, SDH2	K00235	succinate dehydrogenase (ubiquinone) iron-sulfur subunit [EC:1.3.5.1]
		SDHC, SDH3	K00236	succinate dehydrogenase (ubiquinone) cytochrome b560 subunit
		SDHD, SDH3	K00237	succinate dehydrogenase (ubiquinone) membrane anchor subunit
	fumarase	E4.2.1.2A, fumA, fumB	K01676	fumarate hydratase, class I [EC:4.2.1.2]	1	1	1
		E4.2.1.2AA, fumA	K01677	fumarate hydratase subunit alpha [EC:4.2.1.2]
		E4.2.1.2AB, fumB	K01678	fumarate hydratase subunit beta [EC:4.2.1.2]
		E4.2.1.2B, fumC, FH	K01679	fumarate hydratase, class II [EC:4.2.1.2]	1		1
		fumD	K01675	fumarate hydratase D [EC:4.2.1.2]
		fumE	K01774	fumarate hydratase E [EC:4.2.1.2]
	malate dehydrogenase	mqo	K00116	malate dehydrogenase (quinone) [EC:1.1.5.4]
		MDH1	K00025	malate dehydrogenase [EC:1.1.1.37]
		MDH2	K00026	malate dehydrogenase [EC:1.1.1.37]
		mdh	K00024	malate dehydrogenase [EC:1.1.1.37]	1	1	2
Reductive TCA cycle	ATP-citrate lyase	ACLY	K01648	ATP citrate (pro-S)-lyase [EC:2.3.3.8]
		aclA	K15230	ATP-citrate lyase alpha-subunit [EC:2.3.3.8]
		aclB	K15231	ATP-citrate lyase beta-subunit [EC:2.3.3.8]
	2-oxoglutarate:ferredoxin oxidoreductase	korA, oorA, oforA	K00174	2-oxoglutarate/2-oxoacid ferredoxin oxidoreductase subunit alpha [EC:1.2.7.3 1.2.7.11]	4	2	5
		korB, oorB, oforB	K00175	2-oxoglutarate/2-oxoacid ferredoxin oxidoreductase subunit beta [EC:1.2.7.3 1.2.7.11]	4	3	5
		korC, oorC	K00177	2-oxoglutarate ferredoxin oxidoreductase subunit gamma [EC:1.2.7.3]	3	3	3
		korD, oorD	K00176	2-oxoglutarate ferredoxin oxidoreductase subunit delta [EC:1.2.7.3]	2	3	3
Glyoxylate cycle	isocitrate lyase	E4.1.3.1, aceA	K01637	isocitrate lyase [EC:4.1.3.1]			1
	malate synthesis	aceB, glcB	K01638	malate synthase [EC:2.3.3.9]			1
		mcl	K08691	malyl-CoA/(S)-citramalyl-CoA lyase [EC:4.1.3.24 4.1.3.25]		1	1
		aceB	K19282	bifunctional (S)-malyl-CoA lyase/thioesterase [EC:4.1.3.24 3.1.2.30]
		mcl2	K14451	(3S)-malyl-CoA thioesterase [EC:3.1.2.30]
Pentose Phosphate Pathway	Oxidative phase	H6PD	K13937	hexose-6-phosphate dehydrogenase [EC:1.1.1.47 3.1.1.31]
		G6PD, zwf	K00036	glucose-6-phosphate 1-dehydrogenase [EC:1.1.1.49 1.1.1.363]		1	1
		azf	K19243	NAD+ dependent glucose-6-phosphate dehydrogenase [EC:1.1.1.388]
		PGLS, pgl, devB	K01057	6-phosphogluconolactonase [EC:3.1.1.31]		1	1
		pgl	K07404	6-phosphogluconolactonase [EC:3.1.1.31]			1
		PGD, gnd, gntZ	K00033	6-phosphogluconate dehydrogenase [EC:1.1.1.44 1.1.1.343]		1
	Non-oxidative phase	E2.2.1.1, tktA, tktB	K00615	transketolase [EC:2.2.1.1]	1	1	3
		E2.2.1.2, talA, talB	K00616	transaldolase [EC:2.2.1.2]	1	1	1
		tal-pgi	K13810	transaldolase / glucose-6-phosphate isomerase [EC:2.2.1.2 5.3.1.9]
		rpe, RPE	K01783	ribulose-phosphate 3-epimerase [EC:5.1.3.1]	1	1	1
		riiA	K01807	ribose 5-phosphate isomerase A [EC:5.3.1.6]
		rpiB	K01808	ribose 5-phosphate isomerase B [EC:5.3.1.6]	1	1	1
	Archaea	hxlB	K08094	6-phospho-3-hexuloisomerase [EC:5.3.1.27]
		hps-phi	K13831	3-hexulose-6-phosphate synthase / 6-phospho-3-hexuloisomerase [EC:4.1.2.43 5.3.1.27]
		hxlA	K08093	3-hexulose-6-phosphate synthase [EC:4.1.2.43]
		fae-hps	K13812	bifunctional enzyme Fae/Hps [EC:4.2.1.147 4.1.2.43]
		hps-phi	K13831	3-hexulose-6-phosphate synthase / 6-phospho-3-hexuloisomerase [EC:4.1.2.43 5.3.1.27]
		rpiA	K01807	ribose 5-phosphate isomerase A [EC:5.3.1.6]
	PRPP biosynthesis	PRPS, prsA	K00948	ribose-phosphate pyrophosphokinase [EC:2.7.6.1]	2	1	1
	Riokinase	rbsK, RBKS	K00852	ribokinase [EC:2.7.1.15]
Galactose Metabolism		galM, GALM	K01785	aldose 1-epimerase [EC:5.1.3.3]
		galK	K00849	galactokinase [EC:2.7.1.6]
		galT, GALT	K00965	UDPglucose--hexose-1-phosphate uridylyltransferase [EC:2.7.7.12]
		galE, GALE	K01784	UDP-glucose 4-epimerase [EC:5.1.3.2]	1	2	1
		pmm-pgm	K15778	phosphomannomutase / phosphoglucomutase [EC:5.4.2.8 5.4.2.2]		1	1
		PGM2	K15779	phosphoglucomutase / phosphopentomutase [EC:5.4.2.2 5.4.2.7]
		pgm	K01835	phosphoglucomutase [EC:5.4.2.2]	1	1	1
Wood-Ljundahl Pathway (THF)	CO dehydrogenase	cooS, acsA	K00198	anaerobic carbon-monoxide dehydrogenase catalytic subunit [EC:1.2.7.4]	3		3
		cooF	K00196	anaerobic carbon-monoxide dehydrogenase iron sulfur subunit	1		1
	acetyl-CoA synthase	acsB	K14138	acetyl-CoA synthase [EC:2.3.1.169]	1		1
		cdhE, acsC	K00197	acetyl-CoA decarbonylase/synthase, CODH/ACS complex subunit gamma [EC:2.1.1.245]	1		1
		cdhD, acsD	K00194	acetyl-CoA decarbonylase/synthase, CODH/ACS complex subunit delta [EC:2.1.1.245]	1		1
	Formate formation	fdhA	K05299	formate dehydrogenase (NADP+) alpha subunit [EC:1.17.1.10]	1		1
		fdhB	K15022	formate dehydrogenase (NADP+) beta subunit [EC:1.17.1.10]	2		3
		fdhF	K22015	formate dehydrogenase (hydrogenase) [EC:1.17.98.4 1.17.98.-]
		hydA2	K25123	iron hydrogenase HydA2 [EC:1.12.7.-]
		hycB	K25124	FeS-containing electron transfer protein
	formyl-tetrahydrofolate synthase	fhs	K01938	formate--tetrahydrofolate ligase [EC:6.3.4.3]
	methylene-tetrahydrofolate dehydrogenase/cyclohydrolase	folD	K01491	methylenetetrahydrofolate dehydrogenase (NADP+) / methenyltetrahydrofolate cyclohydrolase [EC:1.5.1.5 3.5.4.9]	1	1	1
		fchA	K01500	methenyltetrahydrofolate cyclohydrolase [EC:3.5.4.9]			1
	methylene-tetrahydrofolate reductase	metF, MTHFR	K00297	methylenetetrahydrofolate reductase (NADH) [EC:1.5.1.54]	3	1	3
		metV	K25007	methylenetetrahydrofolate reductase (NADH) small subunit
		rnfC2	K25008	ion-translocating oxidoreductase complex subunit C [EC:7.-.-.-]
	methyltransferase	acsE	K15023	5-methyltetrahydrofolate corrinoid/iron sulfur protein methyltransferase [EC:2.1.1.258]	1		1
Wood-Ljundahl Pathway (THMPT)	acetyl-CoA synthase	cdhC	K00193	acetyl-CoA decarbonylase/synthase, CODH/ACS complex subunit beta [EC:2.3.1.169]
		cdhB	K00195	anaerobic carbon-monoxide dehydrogenase, CODH/ACS complex subunit epsilon
		cdhA	K00192	anaerobic carbon-monoxide dehydrogenase, CODH/ACS complex subunit alpha [EC:1.2.7.4]
	formylmethanofuran dehydrogenase	fwdA, fmdA	K00200	formylmethanofuran dehydrogenase subunit A [EC:1.2.7.12]
		fwdB, fmdB	K00201	formylmethanofuran dehydrogenase subunit B [EC:1.2.7.12]
		fwdC, fmdC	K00202	formylmethanofuran dehydrogenase subunit C [EC:1.2.7.12]
		fwdD, fmdD	K00203	formylmethanofuran dehydrogenase subunit D [EC:1.2.7.12]
		fwdE, fmdE	K11261	formylmethanofuran dehydrogenase subunit E [EC:1.2.7.12]	3		2
	formylmethanofuran:H4MPT formyltransferase	ftr	K00672	formylmethanofuran--tetrahydromethanopterin N-formyltransferase [EC:2.3.1.101]
	methenyl-H4MPT cyclohydrolase	mch	K01499	methenyltetrahydromethanopterin cyclohydrolase [EC:3.5.4.27]
	methylenetetrahydromethanopterin dehydrogenase	mtd	K00319	methylenetetrahydromethanopterin dehydrogenase [EC:1.5.98.1]
	Methylene-H3MPT reductase	mer	K00320	5,10-methylenetetrahydromethanopterin reductase [EC:1.5.98.2]
Reductive Glycine Pathway (rGlyP)	Glycine cleavage/synthase system (GCS)	gcvPA	K00282	glycine dehydrogenase subunit 1 [EC:1.4.4.2]	1	1	1
		gcvPB	K00283	glycine dehydrogenase subunit 2 [EC:1.4.4.2]	1	1	1
		gcvT, AMT	K00605	aminomethyltransferase [EC:2.1.2.10]	1	1	1
		DLD, lpd, pdhD	K00382	dihydrolipoamide dehydrogenase [EC:1.8.1.4]	2	2	2
	Glycine to Serine	glyA, SHMT	K00600	glycine hydroxymethyltransferase [EC:2.1.2.1]	1	1	2
		AGXT	K00830	alanine-glyoxylate transaminase / serine-glyoxylate transaminase / serine-pyruvate transaminase [EC:2.6.1.44 2.6.1.45 2.6.1.51]
	Serine to pyruvate	E4.3.1.19, ilvA, tdcB	K01754	threonine dehydratase [EC:4.3.1.19]	1	1
		E4.3.1.17, sdaA, sdaB, tdcG	K01752	L-serine dehydratase [EC:4.3.1.17]			1
		SDS, SDH, CHA1	K17989	L-serine/L-threonine ammonia-lyase [EC:4.3.1.17 4.3.1.19]
Ribulose Monophosphate Pathway	3-hexulose-6-phosphate synthase	hxlA	K08093	3-hexulose-6-phosphate synthase [EC:4.1.2.43]
		hps-phi	K13831	3-hexulose-6-phosphate synthase / 6-phospho-3-hexuloisomerase [EC:4.1.2.43 5.3.1.27]
	6-phospho-3-hexuloisomerase	hxlB	K08094	6-phospho-3-hexuloisomerase [EC:5.3.1.27]
Fatty Acid Degradation	Long-chain fatty acid CoA ligation	ACSL, fadD	K01897	long-chain acyl-CoA synthetase [EC:6.2.1.3]	3	1	3
		ACSBG	K15013	long-chain-fatty-acid--CoA ligase ACSBG [EC:6.2.1.3]
		ACSM	K01896	medium-chain acyl-CoA synthetase [EC:6.2.1.2]
		ACSM1, LAE	K23756	medium-chain acyl-CoA ligase / lipoate-activating enzyme [EC:6.2.1.2]
	Long-chain fatty acid CoA transportation	CPT1A	K08765	carnitine O-palmitoyltransferase 1, liver isoform [EC:2.3.1.21]
		CPT1B	K19523	carnitine O-palmitoyltransferase 1, muscle isoform [EC:2.3.1.21]
		CPT1C	K19524	carnitine O-palmitoyltransferase 1, brain isoform [EC:2.3.1.21]
		CPT6	K08766	carnitine O-palmitoyltransferase 2 [EC:2.3.1.21]
		fadL	K06076	long-chain fatty acid transport protein	2	1	1
	acyl-CoA dehydrogenase	E1.3.3.6, ACOX1, ACOX3	K00232	acyl-CoA oxidase [EC:1.3.3.6]
		fadE	K06445	acyl-CoA dehydrogenase [EC:1.3.99.-]
		ACADM, acd	K00249	acyl-CoA dehydrogenase [EC:1.3.8.7]	4	1	5
		ACADL	K00255	long-chain-acyl-CoA dehydrogenase [EC:1.3.8.8]
		ACADVL	K09479	very long chain acyl-CoA dehydrogenase [EC:1.3.8.9]
		ACADSB	K09478	short-chain 2-methylacyl-CoA dehydrogenase [EC:1.3.8.5]
		ACADS, bcd	K00248	butyryl-CoA dehydrogenase [EC:1.3.8.1]	1	1	2
	enoyl-CoA hydratase	paaF, echA	K01692	enoyl-CoA hydratase [EC:4.2.1.17]	6	2	6
		MFP2	K10527	enoyl-CoA hydratase/3-hydroxyacyl-CoA dehydrogenase [EC:4.2.1.17 1.1.1.35 1.1.1.211]
		fadB	K01825	3-hydroxyacyl-CoA dehydrogenase / enoyl-CoA hydratase / 3-hydroxybutyryl-CoA epimerase / enoyl-CoA isomerase [EC:1.1.1.35 4.2.1.17 5.1.2.3 5.3.3.8]
		fadJ	K01782	3-hydroxyacyl-CoA dehydrogenase / enoyl-CoA hydratase / 3-hydroxybutyryl-CoA epimerase [EC:1.1.1.35 4.2.1.17 5.1.2.3]
		ECHS1	K07511	enoyl-CoA hydratase [EC:4.2.1.17]
		fadB	K13767	enoyl-CoA hydratase [EC:4.2.1.17]
		EHHADH	K07514	enoyl-CoA hydratase / 3-hydroxyacyl-CoA dehydrogenase / 3,2-trans-enoyl-CoA isomerase [EC:4.2.1.17 1.1.1.35 5.3.3.8]
		HADHA	K07515	enoyl-CoA hydratase / long-chain 3-hydroxyacyl-CoA dehydrogenase [EC:4.2.1.17 1.1.1.211]
	3-hydroxyacyl-CoA dehydrogenase	HADH	K00022	3-hydroxyacyl-CoA dehydrogenase [EC:1.1.1.35]
		fadN	K07516	3-hydroxyacyl-CoA dehydrogenase [EC:1.1.1.35]	1		1
		MFP2	K10527	enoyl-CoA hydratase/3-hydroxyacyl-CoA dehydrogenase [EC:4.2.1.17 1.1.1.35 1.1.1.211]
		EHHADH	K07514	enoyl-CoA hydratase / 3-hydroxyacyl-CoA dehydrogenase / 3,2-trans-enoyl-CoA isomerase [EC:4.2.1.17 1.1.1.35 5.3.3.8]
		fadB	K01825	3-hydroxyacyl-CoA dehydrogenase / enoyl-CoA hydratase / 3-hydroxybutyryl-CoA epimerase / enoyl-CoA isomerase [EC:1.1.1.35 4.2.1.17 5.1.2.3 5.3.3.8]
		fadJ	K01782	3-hydroxyacyl-CoA dehydrogenase / enoyl-CoA hydratase / 3-hydroxybutyryl-CoA epimerase [EC:1.1.1.35 4.2.1.17 5.1.2.3]
		HADHA	K07515	enoyl-CoA hydratase / long-chain 3-hydroxyacyl-CoA dehydrogenase [EC:4.2.1.17 1.1.1.211]
		MFP2	K10527	enoyl-CoA hydratase/3-hydroxyacyl-CoA dehydrogenase [EC:4.2.1.17 1.1.1.35 1.1.1.211]
	acetyl-CoA acyltransferase	fadA, fadI	K00632	acetyl-CoA acyltransferase [EC:2.3.1.16]	1		1
		ACAA2	K07508	acetyl-CoA acyltransferase 2 [EC:2.3.1.16]
		HADHB	K07509	acetyl-CoA acyltransferase [EC:2.3.1.16]
		ACAA1	K07513	acetyl-CoA acyltransferase 1 [EC:2.3.1.16]
Amino Acid Degradation	L-aspartate => L-alanine + CO2	asdA	K09758	aspartate 4-decarboxylase [EC:4.1.1.12]
	L-alanine + H2O + NAD+ => pyruvate + NH3 + NADH + H+	ald	K00259	alanine dehydrogenase [EC:1.4.1.1]	2	1	4
		ala	K19244	alanine dehydrogenase [EC:1.4.1.1]
	L-alanine + glyoxylate <=> pyruvate + glycine	AGXT2	K00827	alanine-glyoxylate transaminase / (R)-3-amino-2-methylpropionate-pyruvate transaminase [EC:2.6.1.44 2.6.1.40]
		AGXT	K00830	alanine-glyoxylate transaminase / serine-glyoxylate transaminase / serine-pyruvate transaminase [EC:2.6.1.44 2.6.1.45 2.6.1.51]
		GGAT	K14272	glutamate--glyoxylate aminotransferase [EC:2.6.1.4 2.6.1.2 2.6.1.44]
	L-alanine + 2-oxoglutarate <=> pyruvate + L-glutamate	GPT, ALT	K00814	alanine transaminase [EC:2.6.1.2]
		alaA	K14260	alanine-synthesizing transaminase [EC:2.6.1.66 2.6.1.2]		1
		GGAT	K14272	glutamate--glyoxylate aminotransferase [EC:2.6.1.4 2.6.1.2 2.6.1.44]
	L-aspartate => fumarate + NH3	aspA	K01744	aspartate ammonia-lyase [EC:4.3.1.1]		1	1
	L-aspartate => Adenylo-succinate => Fumarate	purA, ADSS	K01939	adenylosuccinate synthase [EC:6.3.4.4]	1	1	1
		purB, ADSL	K01756	adenylosuccinate lyase [EC:4.3.2.2]	1	1	1
	L-aspartate => L-Arginino-succinate => Fumarate	argG, ASS1	K01940	argininosuccinate synthase [EC:6.3.4.5]	1	1	1
		argH, ASL	K01755	argininosuccinate lyase [EC:4.3.2.1]	1	1	1
	L-Aspartate + 2-Oxoglutarate <=> Oxaloacetate + L-Glutamate	GOT1	K14454	aspartate aminotransferase, cytoplasmic [EC:2.6.1.1]
		GOT2	K14455	aspartate aminotransferase, mitochondrial [EC:2.6.1.1]
		ASPS	K00811	aspartate aminotransferase, chloroplastic [EC:2.6.1.1]
		aspB	K00812	aspartate aminotransferase [EC:2.6.1.1]	1	1	1
		aspC	K00813	aspartate aminotransferase [EC:2.6.1.1]
		yhdR	K11358	aspartate aminotransferase [EC:2.6.1.1]	1	1	1
	L-Aspartate + H2O + Oxygen <=> Oxaloacetate + NH3 + H2O2	IL4I1	K03334	L-amino-acid oxidase [EC:1.4.3.2]
		nadB	K00278	L-aspartate oxidase [EC:1.4.3.16]	1	1	1
	L-Aspartate => D-Asparate, + H2O + Oxygen => Oxaloacetate + NH3 + H2O2	racD	K01779	aspartate racemase [EC:5.1.1.13]	2		4
		DDO	K00272	D-aspartate oxidase [EC:1.4.3.1]
	L-Aspartate + Ammonia <=> L-Asparagine	asnA	K01914	aspartate--ammonia ligase [EC:6.3.1.1]
	L-Aspartate + L-Glutamine + H2O <=> Diphosphate + L-Asparagine + L-Glutamate	asnB, ASNS	K01953	asparagine synthase (glutamine-hydrolysing) [EC:6.3.5.4]	7		4
	L-Asparagine + H2O <=> L-Aspartate + Ammonia	aspQ, ansB, ansA	K05597	glutamin-(asparagin-)ase [EC:3.5.1.38]
		E3.5.1.1, ansA, ansB	K01424	L-asparaginase [EC:3.5.1.1]	1		1
		ASRGL1, iaaA	K13051	L-asparaginase / beta-aspartyl-peptidase [EC:3.5.1.1 3.4.19.5]
	L-Asparagine => 2-Oxosuccinamate => Oxaloacetate	E2.6.1.14	K22457	asparagine---oxo-acid transaminase [EC:2.6.1.14]
		NIT2, yafV	K13566	omega-amidase [EC:3.5.1.3]
	L-Glutamate => L-Glutamine	glnA, GLUL	K01915	glutamine synthetase [EC:6.3.1.2]	3	1	3
	L-Glutamine + 2-Oxoglutarate => L-Glutamate	GLT1	K00264	glutamate synthase (NADH) [EC:1.4.1.14]
		gltB	K00265	glutamate synthase (NADPH) large chain [EC:1.4.1.13]	2	2	2
		gltD	K00266	glutamate synthase (NADPH) small chain [EC:1.4.1.13]	5	1	6
		GLU, gltS	K00284	glutamate synthase (ferredoxin) [EC:1.4.7.1]
	L-Glutamine => L-Glutamate + NH3	glsA, GLS	K01425	glutaminase [EC:3.5.1.2]
		purQ	K23265	phosphoribosylformylglycinamidine synthase subunit PurQ / glutaminase [EC:6.3.5.3 3.5.1.2]	1	1
		aspQ, ansB, ansA	K05597	glutamin-(asparagin-)ase [EC:3.5.1.38]
	L-Glutamate => 2-Oxoglutarate + NH3	GLUD1_2	K00261	glutamate dehydrogenase (NAD(O)+) [EC:1.4.1.3]		1	1
		gdhA	K00262	glutamate dehydrogenase (NADP+) [EC:1.4.1.4]	1		1
		GDH2	K15371	glutamate dehydrogenase [EC:1.4.1.2]
		gudB, rocG	K00260	glutamate dehydrogenase [EC:1.4.1.2] NAD+
	L-Aspartate => 4-Phospho-L-aspartate	lysC	K00928	aspartate kinase [EC:2.7.2.4]	1	1	1
		thrA	K12524	bifunctional aspartokinase / homoserine dehydrogenase 1 [EC:2.7.2.4 1.1.1.3]	1		1
		metL	K12525	bifunctional aspartokinase / homoserine dehydrogenase 2 [EC:2.7.2.4 1.1.1.3]
		lysAC	K12526	bifunctional diaminopimelate decarboxylase / aspartate kinase [EC:4.1.1.20 2.7.2.4]
	4-Phospho-L-aspartate => L-Aspartate 4-semialdehyde	asd	K00133	aspartate-semialdehyde dehydrogenase [EC:1.2.1.11]	1	1	1
	L-Aspartate 4-semialdehyde => L-Homoserine	hom	K00003	homoserine dehydrogenase [EC:1.1.1.3]	1	1	1
		thrA	k12524	bifunctional aspartokinase / homoserine dehydrogenase 1 [EC:2.7.2.4 1.1.1.3]
		metL	K12525	bifunctional aspartokinase / homoserine dehydrogenase 2 [EC:2.7.2.4 1.1.1.3]
	L-Homoserine => O-Phospho-L-homoserine	thrB	K00872	homoserine kinase [EC:2.7.1.39]
		thrB2	K02204	homoserine kinase type II [EC:2.7.1.39]
		thrH	K02203	phosphoserine / homoserine phosphotransferase [EC:3.1.3.3 2.7.1.39]	1	1	1
	O-Phospho-L-homoserine => L-Threonine	thrC	K01733	threonine synthase [EC:4.2.3.1]	1	1	1
	L-Threonine => Glycine + Acetaldehyde	ltaE	K01620	threonine aldolase [EC:4.1.2.48]			1
	Glycine => Glyoxylate + NH3	DAO, aao	K00273	D-amino-acid oxidase [EC:1.4.3.3]
	Glycine + 2-Oxoglutarate <=> Glyoxylate + L-Glutamate	GGAT	K14272	glutamate--glyoxylate aminotransferase [EC:2.6.1.4 2.6.1.2 2.6.1.44]
		AGXT2	K00827	alanine-glyoxylate transaminase / (R)-3-amino-2-methylpropionate-pyruvate transaminase [EC:2.6.1.44 2.6.1.40]
		AGXT	K00830	alanine-glyoxylate transaminase / serine-glyoxylate transaminase / serine-pyruvate transaminase [EC:2.6.1.44 2.6.1.45 2.6.1.51]
	Glycine => Serine	glyA, SHMT	K00600	glycine hydroxymethyltransferase [EC:2.1.2.1]	1	1	2
		AGXT	K00830	alanine-glyoxylate transaminase / serine-glyoxylate transaminase / serine-pyruvate transaminase [EC:2.6.1.44 2.6.1.45 2.6.1.51]
	Serine => pyruvate + NH3	E4.3.1.19, ilvA, tdcB	K01754	threonine dehydratase [EC:4.3.1.19]	1	1
		E4.3.1.17, sdaA, sdaB, tdcG	K01752	L-serine dehydratase [EC:4.3.1.17]			1
		SDS, SDH, CHA1	K17989	L-serine/L-threonine ammonia-lyase [EC:4.3.1.17 4.3.1.19]
	L-Serine + L-Homocysteine <=> L-Cystathionine + H2O	CBS	K01697	cystathionine beta-synthase [EC:4.2.1.22]	1
		cysO	K10150	cysteine synthase / O-phosphoserine sulfhydrylase / cystathionine beta-synthase [EC:2.5.1.47 2.5.1.65 4.2.1.22]
	O-Acetyl-L-serine + L-Homocysteine <=> L-Cystathionine + Acetate	mccA	K17216	cystathionine beta-synthase (O-acetyl-L-serine) [EC:2.5.1.134]
	L-Cystathionine + H2O <=> L-Homocysteine + NH3 + Pyruvate	CCBL	K00816	kynurenine---oxoglutarate transaminase / cysteine-S-conjugate beta-lyase / glutamine---phenylpyruvate transaminase [EC:2.6.1.7 4.4.1.13 2.6.1.64]
		metC	K01760	cysteine-S-conjugate beta-lyase [EC:4.4.1.13]			1
		patB, malY	K14155	cysteine-S-conjugate beta-lyase [EC:4.4.1.13]	1		1
	L-Cystathionine + H2O <=> L-Cysteine + NH3 + 2-Oxobutanoate	CTH	K01758	cystathionine gamma-lyase [EC:4.4.1.1]
		mccB	K17217	cystathionine gamma-lyase / homocysteine desulfhydrase [EC:4.4.1.1 4.4.1.2]
		CTH	K01758	cystathionine gamma-lyase [EC:4.4.1.1]
		mccB	K17217	cystathionine gamma-lyase / homocysteine desulfhydrase [EC:4.4.1.1 4.4.1.2]
		LCD	K22207	L-cysteine desulfhydrase [EC:4.4.1.28]
		E4.4.1.28	K20021	L-cysteine desulfidase [EC:4.4.1.28]
	L-Lysine + 2-Oxoglutarate => Saccharopine	LYS1	K00290	saccharopine dehydrogenase (NAD+, L-lysine forming) [EC:1.5.1.7]	2	1	2
		AASS	K14157	alpha-aminoadipic semialdehyde synthase [EC:1.5.1.8 1.5.1.9]
	Saccharonine => L-glutamate + L-Allysine	AASS	K14157	alpha-aminoadipic semialdehyde synthase [EC:1.5.1.8 1.5.1.9]
		LYS9	K00293	saccharopine dehydrogenase (NADP+, L-glutamate forming) [EC:1.5.1.10]			1
		SPE3-LYS9	K24034	spermidine synthase / saccharopine dehydrogenase (NADP+, L-glutamate-forming) [EC:2.5.1.16 1.5.1.10]
	L-Allysine => L-2-Aminoadipate	ALDH7A1	K14085	aldehyde dehydrogenase family 7 member A1 [EC:1.2.1.31 1.2.1.8 1.2.1.3]
	L-2-Aminoadipate + 2-Oxoglutarate => 2-Oxoadipate + L-Glutamate	AADAT, KAT2	K00825	kynurenine/2-aminoadipate aminotransferase [EC:2.6.1.7 2.6.1.39]
	2-Oxoadipate => Glutaryl-CoA	DHKTD1	K15791	probable 2-oxoglutarate dehydrogenase E1 component DHKTD1 [EC:1.2.4.2]
		DLST, sucB	K00658	2-oxoglutarate dehydrogenase E2 component (dihydrolipoamide succinyltransferase) [EC:2.3.1.61]	1
		DLD, lpd, pdhD	K00382	dihydrolipoamide dehydrogenase [EC:1.8.1.4]	2	2	2
	Glutaryl-CoA => Crotonoyl-CoA	GCDH, gcdH	K00252	glutaryl-CoA dehydrogenase [EC:1.3.8.6]
	Crotonoyl-CoA => 3-Hydroxybutanoyl-CoA	paaF, echA	K01692	enoyl-CoA hydratase [EC:4.2.1.17]	6	2	6
		fadB	K01825	3-hydroxyacyl-CoA dehydrogenase / enoyl-CoA hydratase / 3-hydroxybutyryl-CoA epimerase / enoyl-CoA isomerase [EC:1.1.1.35 4.2.1.17 5.1.2.3 5.3.3.8]
		fadJ	K01782	3-hydroxyacyl-CoA dehydrogenase / enoyl-CoA hydratase / 3-hydroxybutyryl-CoA epimerase [EC:1.1.1.35 4.2.1.17 5.1.2.3]
		HADHA	K07515	enoyl-CoA hydratase / long-chain 3-hydroxyacyl-CoA dehydrogenase [EC:4.2.1.17 1.1.1.211]
		EHHADH	K07514	enoyl-CoA hydratase / 3-hydroxyacyl-CoA dehydrogenase / 3,2-trans-enoyl-CoA isomerase [EC:4.2.1.17 1.1.1.35 5.3.3.8]
		ECHS1	K07511	enoyl-CoA hydratase [EC:4.2.1.17]
	3-Hydroxybutanoyl-CoA => Acetoacetyl-CoA	HADH	K00022	3-hydroxyacyl-CoA dehydrogenase [EC:1.1.1.35]
		fadB	K01825	3-hydroxyacyl-CoA dehydrogenase / enoyl-CoA hydratase / 3-hydroxybutyryl-CoA epimerase / enoyl-CoA isomerase [EC:1.1.1.35 4.2.1.17 5.1.2.3 5.3.3.8]
		fadJ	K01782	3-hydroxyacyl-CoA dehydrogenase / enoyl-CoA hydratase / 3-hydroxybutyryl-CoA epimerase [EC:1.1.1.35 4.2.1.17 5.1.2.3]
		EHHADH	K07514	enoyl-CoA hydratase / 3-hydroxyacyl-CoA dehydrogenase / 3,2-trans-enoyl-CoA isomerase [EC:4.2.1.17 1.1.1.35 5.3.3.8]
	Acetoacetyl-CoA => Acetyl-CoA	ACAT, atoB	K00626	acetyl-CoA C-acetyltransferase [EC:2.3.1.9]	4	2	4
	L-Lysine => L-β-Lysine	kamA	K01843	lysine 2,3-aminomutase [EC:5.4.3.2]	5	1	2
	L-β-Lysine => 3,5-Diaminohexanoate	kamD	K01844	beta-lysine 5,6-aminomutase alpha subunit [EC:5.4.3.3]		1
		kamE	K18011	beta-lysine 5,6-aminomutase beta subunit [EC:5.4.3.3]
	3,5-Diaminohexanoate => 5-Amino-3-oxohexanoate	kdd	K18012	L-erythro-3,5-diaminohexanoate dehydrogenase [EC:1.4.1.11]
	5-Amino-3-oxohexanoate + Acetyl-CoA => L-3-Aminobutyryl-CoA + Acetoacetate	kce	K18013	3-keto-5-aminohexanoate cleavage enzyme [EC:2.3.1.247]
	L-3-Aminobutyryl-CoA => Crotonoyl-CoA + NH3	kal	K18014	3-aminobutyryl-CoA ammonia-lyase [EC:4.3.1.14]
	L-Lysine => 5-Aminopentanamide	davB	K00468	lysine 2-monooxygenase [EC:1.13.12.2]
	5-Aminopentanamide => 5-Aminopentanoate + NH3	davA	K01506	5-aminopentanamidase [EC:3.5.1.30]
	5-Aminopentanoate + 2-Oxoglutarate <=> 5-Oxopentanoate + L-Glutamate	davT, gabT	K14268	5-aminovalerate/4-aminobutyrate aminotransferase [EC:2.6.1.48 2.6.1.19]
		gabT	K07250	4-aminobutyrate aminotransferase / (S)-3-amino-2-methylpropionate transaminase / 5-aminovalerate transaminase [EC:2.6.1.19 2.6.1.22 2.6.1.48]	1		1
	5-Oxopentanoate => Glutarate	gabD	K00135	succinate-semialdehyde dehydrogenase / glutarate-semialdehyde dehydrogenase [EC:1.2.1.16 1.2.1.79 1.2.1.20]	3		2
	Glutarate + 2-Oxoglutarate => 2-Hydroxyglutarate + Succinate	csiD	K15737	glutarate dioxygenase [EC:1.14.11.64]
	2-Hydroxyglutarate => 2-Oxoglutarate	lhgO	K15736	(S)-2-hydroxyglutarate dehydrogenase [EC:1.1.5.13]	1	1
	L-Histidine <=> Urocanate + NH3	hutH, HAL	K01745	histidine ammonia-lyase [EC:4.3.1.3]	2		1
	Urocanate => 4-Imidazolone-5-propanoate	hutU, UROC1	K01712	urocanate hydratase [EC:4.2.1.49]	1		1
	4-Imidazolone-5-propanoate => N-Formimino-L-glutamate	hutI, AMDHD1	K01468	imidazolonepropionase [EC:3.5.2.7]	1		1
	N-Formimino-L-glutamate => L-Glutamate	hutG	K01479	formiminoglutamase [EC:3.5.3.8]
		fctD	K00603	glutamate formiminotransferase / 5-formyltetrahydrofolate cyclo-ligase [EC:2.1.2.5 6.3.3.2]	1		1
		FTCD	K13990	glutamate formiminotransferase / formiminotetrahydrofolate cyclodeaminase [EC:2.1.2.5 4.3.1.4]	1		1
	N-Formimino-L-glutamate => N-Formyl-L-glutamate + NH3	hutF	K05603	formimidoylglutamate deiminase [EC:3.5.3.13]
	N-Formyl-L-glutamate => Formate + L-Glutamate	hutG	K01458	N-formylglutamate deformylase [EC:3.5.1.68]		1
	L-Tyrosine => 4-Hydroxyphenylpyruvate + NH3	IL4I1	K03334	L-amino-acid oxidase [EC:1.4.3.2]
		pdh	K00270	phenylalanine dehydrogenase [EC:1.4.1.20]
	L-Tyrosine + 2-Oxoglutarate <=> 4-Hydroxyphenylpyruvate + L-Glutamate	TAT	K00815	tyrosine aminotransferase [EC:2.6.1.5]
		ARO8	K00838	aromatic amino acid aminotransferase I / 2-aminoadipate transaminase [EC:2.6.1.57 2.6.1.39 2.6.1.27 2.6.1.5]
		tyrB	K00832	aromatic-amino-acid transaminase [EC:2.6.1.57]
		ARO9	K05821	aromatic amino acid aminotransferase II [EC:2.6.1.58 2.6.1.28]
		hisC	K00817	histidinol-phosphate aminotransferase [EC:2.6.1.9]	1	1	1
		GOT1	K14454	aspartate aminotransferase, cytoplasmic [EC:2.6.1.1]
		GOT2	K14455	aspartate aminotransferase, mitochondrial [EC:2.6.1.1]
		ASPS	K00811	aspartate aminotransferase, chloroplastic [EC:2.6.1.1]
		aspB	K00812	aspartate aminotransferase [EC:2.6.1.1]	1	1	1
		aspC	K00813	aspartate aminotransferase [EC:2.6.1.1]
		yhdR	K11358	aspartate aminotransferase [EC:2.6.1.1]	1	1	1
		PAT, AAT	K15849	bifunctional aspartate aminotransferase and glutamate/aspartate-prephenate aminotransferase [EC:2.6.1.1 2.6.1.78 2.6.1.79]
	4-Hydroxyphenylpyruvate => Homogentisate	HPD, hppD	K00457	4-hydroxyphenylpyruvate dioxygenase [EC:1.13.11.27]
	Homogentisate => 4-Maleylacetoacetate	HGD, hmgA	K00451	homogentisate 1,2-dioxygenase [EC:1.13.11.5]
	4-Maleylacetoacetate => 4-Fumarylacetoacetate	maiA, GSTZ1	K01800	maleylacetoacetate isomerase [EC:5.2.1.2]
	4-Fumarylacetoacetate => Acetoacetate + Fumarate	FAH, fahA	K01555	fumarylacetoacetase [EC:3.7.1.2]
		faaH	K16171	fumarylacetoacetate (FAA) hydrolase [EC:3.7.1.2]
	L-Leucine => 4-Methyl-2-oxopentanoate	E2.6.1.42, ilvE	K00826	branched-chain amino acid aminotransferase [EC:2.6.1.42]	2	2	2
		E1.4.1.9	K00263	leucine dehydrogenase [EC:1.4.1.9]	1		1
	L-Valine => 3-Methyl-2-oxobutanoic acid	E2.6.1.42, ilvE	K00826	branched-chain amino acid aminotransferase [EC:2.6.1.42]	2	2	2
		vdh	K00271	valine dehydrogenase (NAD+) [EC:1.4.1.23]
	L-Isoleucine => (S)-3-Methyl-2-oxopentanoate	E2.6.1.42, ilvE	K00826	branched-chain amino acid aminotransferase [EC:2.6.1.42]	2	2	2
		IL4T1	K03334	L-amino-acid oxidase [EC:1.4.3.2]
	(S)-3-Methyl-2-oxopentanoate => (S)-2-Methylbutanoyl-CoA	vorA	K00186	2-oxoisovalerate ferredoxin oxidoreductase alpha subunit [EC:1.2.7.7]
		vorB	K00187	2-oxoisovalerate ferredoxin oxidoreductase beta subunit [EC:1.2.7.7]
		vorG, porG	K00189	2-oxoisovalerate/pyruvate ferredoxin oxidoreductase gamma subunit [EC:1.2.7.7 1.2.7.1]
		vorD	K00188	2-oxoisovalerate ferredoxin oxidoreductase delta subunit [EC:1.2.7.7]
	Complex 2	DBT, bkdB	K09699	2-oxoisovalerate dehydrogenase E2 component (dihydrolipoyl transacylase) [EC:2.3.1.168]	1	1
	Complex 3	DLD, lpd, pdhD	K00382	dihydrolipoamide dehydrogenase [EC:1.8.1.4]	2	2	2
	Complex 1	BCKDHA, bkdA1	K00166	2-oxoisovalerate dehydrogenase E1 component alpha subunit [EC:1.2.4.4]	1	1	1
		BCKDHB, bkdA2	K00167	2-oxoisovalerate dehydrogenase E1 component beta subunit [EC:1.2.4.4]
		bkdA	K11381	2-oxoisovalerate dehydrogenase E1 component [EC:1.2.4.4]
	3-Methylbutanoyl-CoA => 3-Methylcrotonyl-CoA	IVD, ivd	K00253	isovaleryl-CoA dehydrogenase [EC:1.3.8.4]	1		1
		ACADM, acd	K00249	acyl-CoA dehydrogenase [EC:1.3.8.7]	4	1	5
	3-Methylcrotonyl-CoA => 3-Methylglutaconyl-CoA	E6.4.1.4A	K01968	3-methylcrotonyl-CoA carboxylase alpha subunit [EC:6.4.1.4]
		E6.4.1.4B	K01969	3-methylcrotonyl-CoA carboxylase beta subunit [EC:6.4.1.4]	1		1
	3-Methylglutaconyl-CoA => (S)-3-Hydroxy-3-methylglutaryl-CoA	AUH	K05607	methylglutaconyl-CoA hydratase [EC:4.2.1.18]	1		1
		liuC	K13766	methylglutaconyl-CoA hydratase [EC:4.2.1.18]	2		1
	(S)-3-hydroxy-3-methylglutaryl-CoA = acetyl-CoA + acetoacetate	HMGCL, hmgL	K01640	hydroxymethylglutaryl-CoA lyase [EC:4.1.3.4]	1		2
Pyruvate Metabolism	Pyruvate dehydrogenase complex	aceE	K00163	pyruvate dehydrogenase E1 component [EC:1.2.4.1]
		PDHA, phdA	K00161	pyruvate dehydrogenase E1 component alpha subunit [EC:1.2.4.1]	2	2	1
		PDHB, pdhB	K00162	pyruvate dehydrogenase E1 component beta subunit [EC:1.2.4.1]	1	2	1
		DLAT, aceF, pdhC	K00627	pyruvate dehydrogenase E2 component (dihydrolipoamide acetyltransferase) [EC:2.3.1.12]	1	2	1
		DLD, lpd, pdhD	K00382	dihydrolipoamide dehydrogenase [EC:1.8.1.4]	2	2	2
	pyruvate formate-lyase	E2.3.1.54, pflD	K00656	formate C-acetyltransferase [EC:2.3.1.54]
	2-oxoglutarate/2-oxoacid ferredoxin oxidoreductase	korA, oorA, oforA	K00174	2-oxoglutarate/2-oxoacid ferredoxin oxidoreductase subunit alpha [EC:1.2.7.3 1.2.7.11]	4	2	5
		korB, oorB, oforB	K00175	2-oxoglutarate/2-oxoacid ferredoxin oxidoreductase subunit beta [EC:1.2.7.3 1.2.7.11]	4	3	5
	pyruvate ferredoxin oxidoreductase	porA	K00169	pyruvate ferredoxin oxidoreductase alpha subunit [EC:1.2.7.1]		2	1
		porB	K00170	pyruvate ferredoxin oxidoreductase beta subunit [EC:1.2.7.1]		2	1
		porC, porG	K00172	pyruvate ferredoxin oxidoreductase gamma subunit [EC:1.2.7.1]		2	1
		vorG, porG	K00189	2-oxoisovalerate/pyruvate ferredoxin oxidoreductase gamma subunit [EC:1.2.7.7 1.2.7.1]
		porD	K00171	pyruvate ferredoxin oxidoreductase delta subunit [EC:1.2.7.1]		2
		por, nifJ	K03737	pyruvate-ferredoxin/flavodoxin oxidoreductase [EC:1.2.7.1 1.2.7.-]	1	1	2
	Pyruvate carboxylase	PC, pyc	K01958	pyruvate carboxylase [EC:6.4.1.1]		1
		pycA	K01959	pyruvate carboxylase subunit A [EC:6.4.1.1]
		pycB	K01960	pyruvate carboxylase subunit B [EC:6.4.1.1]	1	1	1
	Lactate dehydrogenase	LDH, ldh	K00016	L-lactate dehydrogenase [EC:1.1.1.27]
		lldD	K00101	L-lactate dehydrogenase (cytochrome) [EC:1.1.2.3]
		DLD3	K21618	(R)-2-hydroxyglutarate---pyruvate transhydrogenase [EC:1.1.99.40]
		dld	K18930	D-lactate dehydrogenase			1
		LDHD, dld	K00102	D-lactate dehydrogenase (cytochrome) [EC:1.1.2.4]
		dld	K03777	D-lactate dehydrogenase (quinone) [EC:1.1.5.12]
		dld	K21836	D-lactate dehydrogenase (acceptor) [EC:1.1.99.6]
		ldhA	K03778	D-lactate dehydrogenase [EC:1.1.1.28]
	Pyruvate dehydrogenase	poxB	K00156	pyruvate dehydrogenase (quinone) [EC:1.2.5.1]
	Pyruvate oxidase	E1.2.3.3, poxL	K00158	pyruvate oxidase [EC:1.2.3.3]
	Acetyl-CoA to acetate	E3.1.2.1, ACH1	K01067	acetyl-CoA hydrolase [EC:3.1.2.1]			1
		pct	K01026	propionate CoA-transferase [EC:2.8.3.1]	1		1
		aarC, cat1	K18118	succinyl-CoA:acetate CoA-transferase [EC:2.8.3.18]		1	1
	Acetyl-CoA to Acetyl-phosphate	pta	K13788	phosphate acetyltransferase [EC:2.3.1.8]			2
		E2.3.1.8, pta	K00625	phosphate acetyltransferase [EC:2.3.1.8]
		K15024	K15024	putative phosphotransacetylase [EC:2.3.1.8]
		eutD	K04020	phosphotransacetylase
	Acetyl-phosphate to acetate	acyP	K01512	acylphosphatase [EC:3.6.1.7]	1	1
		ackA	K00925	acetate kinase [EC:2.7.2.1]		1	2
	Acetaldehyde dehydrogenase	E1.2.1.10	K00132	acetaldehyde dehydrogenase (acetylating) [EC:1.2.1.10]
		adhE	K04072	acetaldehyde dehydrogenase / alcohol dehydrogenase [EC:1.2.1.10 1.1.1.1]			1
		mphF	K04073	acetaldehyde dehydrogenase [EC:1.2.1.10]
		bphJ, xylQ, nahO, tesF	K18366	acetaldehyde/propanal dehydrogenase [EC:1.2.1.10 1.2.1.87]
		eutE	K04021	aldehyde dehydrogenase
	Pyruvate decarboxylase	PDC, pdc	K01568	pyruvate decarboxylase [EC:4.1.1.1]
	Aldehyde dehydrogenase	ALDH	K00128	aldehyde dehydrogenase (NAD+) [EC:1.2.1.3]	1		1
		ALDH7A1	K14085	aldehyde dehydrogenase family 7 member A1 [EC:1.2.1.31 1.2.1.8 1.2.1.3]
		ALDH9A1	K00149	aldehyde dehydrogenase family 9 member A1 [EC:1.2.1.47 1.2.1.3]
		aldB	K00138	aldehyde dehydrogenase [EC:1.2.1.-]
	Alcohol dehydrogenase	ADH1_7	K13951	alcohol dehydrogenase 1/7 [EC:1.1.1.1]
		ADH4	K13980	alcohol dehydrogenase 4 [EC:1.1.1.1]
		ADH6	K13952	alcohol dehydrogenase 6 [EC:1.1.1.1]
		adhP	K13953	alcohol dehydrogenase, propanol-preferring [EC:1.1.1.1]			1
		yiaY	K13954	alcohol dehydrogenase [EC:1.1.1.1]	1	1	3
		E1.1.1.1, adh	K00001	alcohol dehydrogenase [EC:1.1.1.1]	2	2	1
		frmA, ADH5, adhC	K00121	S-(hydroxymethyl)glutathione dehydrogenase / alcohol dehydrogenase [EC:1.1.1.284 1.1.1.1]
		adhE	K04072	acetaldehyde dehydrogenase / alcohol dehydrogenase [EC:1.2.1.10 1.1.1.1]			1
		ADH1	K18857	alcohol dehydrogenase class-P [EC:1.1.1.1]
		AKR1A1, adh	K00002	alcohol dehydrogenase (NADP+) [EC:1.1.1.2]
		ahr	K12957	alcohol/geraniol dehydrogenase (NADP+) [EC:1.1.1.2 1.1.1.183]
		yahK	K13979	alcohol dehydrogenase (NADP+) [EC:1.1.1.2]
		mdh1, mxaF	K14028	methanol dehydrogenase (cytochrome c) subunit 1 [EC:1.1.2.7]
		mdh2, mxaI	K14029	methanol dehydrogenase (cytochrome c) subunit 2 [EC:1.1.2.7]
		exaA	K00114	alcohol dehydrogenase (cytochrome c) [EC:1.1.2.8]
		eutG	K04022	alcohol dehydrogenase
		adhA	K22473	alcohol dehydrogenase (quinone), dehydrogenase subunit [EC:1.1.5.5]
		adhB	K22474	alcohol dehydrogenase (quinone), cytochrome c subunit [EC:1.1.5.5]
	Formate dehydrogenase	FDH	K00122	formate dehydrogenase [EC:1.17.1.9]
		fdoG, fdhF, fdwA	K00123	formate dehydrogenase major subunit [EC:1.17.1.9]	4		3
		fdwB	K22515	formate dehydrogenase beta subunit [EC:1.17.1.9]
		fdoH, fdsB	K00124	formate dehydrogenase iron-sulfur subunit	3	1	3
		fdoI, fdsG	K00127	formate dehydrogenase subunit gamma
		fdsD	K00126	formate dehydrogenase subunit delta [EC:1.17.1.9]
		fdhA	K22516	formate dehydrogenase (coenzyme F420) alpha subunit [EC:1.17.98.3 1.8.98.6]	1
		fdhB	K00125	formate dehydrogenase (coenzyme F420) beta subunit [EC:1.17.98.3 1.8.98.6]	3		3
Oxidative Phosphorylation	Complex I	nuoA	K00330	NADH-quinone oxidoreductase subunit A [EC:7.1.1.2]	1	1	1
		nuoB	K00331	NADH-quinone oxidoreductase subunit B [EC:7.1.1.2]	1	1	2
		nuoC	K00332	NADH-quinone oxidoreductase subunit C [EC:7.1.1.2]	1	1	1
		nuoD	K00333	NADH-quinone oxidoreductase subunit D [EC:7.1.1.2]	1	1	2
		nuoE	K00334	NADH-quinone oxidoreductase subunit E [EC:7.1.1.2]	1		2
		nuoF	K00335	NADH-quinone oxidoreductase subunit F [EC:7.1.1.2]	1		2
		nuoG	K00336	NADH-quinone oxidoreductase subunit G [EC:7.1.1.2]	1		2
		nuoH	K00337	NADH-quinone oxidoreductase subunit H [EC:7.1.1.2]	1	1	2
		nuoI	K00338	NADH-quinone oxidoreductase subunit I [EC:7.1.1.2]	1	1	2
		nuoJ	K00339	NADH-quinone oxidoreductase subunit J [EC:7.1.1.2]			2
		nuoK	K00340	NADH-quinone oxidoreductase subunit K [EC:7.1.1.2]	1	1	2
		nuoL	K00341	NADH-quinone oxidoreductase subunit L [EC:7.1.1.2]			1
		nuoM	K00342	NADH-quinone oxidoreductase subunit M [EC:7.1.1.2]	1	1	2
		nuoN	K00343	NADH-quinone oxidoreductase subunit N [EC:7.1.1.2]	1	1	2
		ndhA	K05572	NAD(P)H-quinone oxidoreductase subunit 1 [EC:7.1.1.2]
		ndhB	K05573	NAD(P)H-quinone oxidoreductase subunit 2 [EC:7.1.1.2]
		ndhC	K05574	NAD(P)H-quinone oxidoreductase subunit 3 [EC:7.1.1.2]			1
		ndhD	K05575	NAD(P)H-quinone oxidoreductase subunit 4 [EC:7.1.1.2]
		ndhE	K05576	NAD(P)H-quinone oxidoreductase subunit 4L [EC:7.1.1.2]
		ndhF	K05577	NAD(P)H-quinone oxidoreductase subunit 5 [EC:7.1.1.2]
		ndhG	K05578	NAD(P)H-quinone oxidoreductase subunit 6 [EC:7.1.1.2]
		ndhH	K05579	NAD(P)H-quinone oxidoreductase subunit H [EC:7.1.1.2]
		ndhI	K05580	NAD(P)H-quinone oxidoreductase subunit I [EC:7.1.1.2]
		ndhJ	K05581	NAD(P)H-quinone oxidoreductase subunit J [EC:7.1.1.2]
		ndhK	K05582	NAD(P)H-quinone oxidoreductase subunit K [EC:7.1.1.2]
		ndhL	K05583	NAD(P)H-quinone oxidoreductase subunit L [EC:7.1.1.2]
		ndhM	K05584	NAD(P)H-quinone oxidoreductase subunit M [EC:7.1.1.2]
		ndhN	K05585	NAD(P)H-quinone oxidoreductase subunit N [EC:7.1.1.2]
		hoxE	K05586	bidirectional [NiFe] hydrogenase diaphorase subunit [EC:7.1.1.2]
		hoxF	K05587	bidirectional [NiFe] hydrogenase diaphorase subunit [EC:7.1.1.2]
		hoxU	K05588	bidirectional [NiFe] hydrogenase diaphorase subunit [EC:7.1.1.2]
		ND1	K03878	NADH-ubiquinone oxidoreductase chain 1 [EC:7.1.1.2]
		ND2	K03879	NADH-ubiquinone oxidoreductase chain 2 [EC:7.1.1.2]
		ND3	K03880	NADH-ubiquinone oxidoreductase chain 3 [EC:7.1.1.2]
		ND4	K03881	NADH-ubiquinone oxidoreductase chain 4 [EC:7.1.1.2]
		ND4L	K03882	NADH-ubiquinone oxidoreductase chain 4L [EC:7.1.1.2]
		ND5	K03883	NADH-ubiquinone oxidoreductase chain 5 [EC:7.1.1.2]
		ND6	K03884	NADH-ubiquinone oxidoreductase chain 6 [EC:7.1.1.2]
		NDUFS1	K03934	NADH dehydrogenase (ubiquinone) Fe-S protein 1 [EC:7.1.1.2]
		NDUFS2	K03935	NADH dehydrogenase (ubiquinone) Fe-S protein 2 [EC:7.1.1.2]
		NDUFS3	K03936	NADH dehydrogenase (ubiquinone) Fe-S protein 3 [EC:7.1.1.2]
		NDUFS4	K03937	NADH dehydrogenase (ubiquinone) Fe-S protein 4
		NDUFS5	K03938	NADH dehydrogenase (ubiquinone) Fe-S protein 5
		NDUFS6	K03939	NADH dehydrogenase (ubiquinone) Fe-S protein 6
		NDUFS7	K03940	NADH dehydrogenase (ubiquinone) Fe-S protein 7 [EC:7.1.1.2]
		NDUFS8	K03941	NADH dehydrogenase (ubiquinone) Fe-S protein 8 [EC:7.1.1.2]
		NDUFV1	K03942	NADH dehydrogenase (ubiquinone) flavoprotein 1 [EC:7.1.1.2]
		NDUFV2	K03943	NADH dehydrogenase (ubiquinone) flavoprotein 2 [EC:7.1.1.2]
		NDUFV3	K03944	NADH dehydrogenase (ubiquinone) flavoprotein 3
		NDUFA1	K03945	NADH dehydrogenase (ubiquinone) 1 alpha subcomplex subunit 1
		NDUFA2	K03946	NADH dehydrogenase (ubiquinone) 1 alpha subcomplex subunit 2
		NDUFA3	K03947	NADH dehydrogenase (ubiquinone) 1 alpha subcomplex subunit 3
		NDUFA4	K03948	NADH dehydrogenase (ubiquinone) 1 alpha subcomplex subunit 4
		NDUFA5	K03949	NADH dehydrogenase (ubiquinone) 1 alpha subcomplex subunit 5
		NDUFA6	K03950	NADH dehydrogenase (ubiquinone) 1 alpha subcomplex subunit 6
		NDUFA7	K03951	NADH dehydrogenase (ubiquinone) 1 alpha subcomplex subunit 7
		NDUFA8	K03952	NADH dehydrogenase (ubiquinone) 1 alpha subcomplex subunit 8
		NDUFA9	K03953	NADH dehydrogenase (ubiquinone) 1 alpha subcomplex subunit 9
		NDUFA10	K03954	NADH dehydrogenase (ubiquinone) 1 alpha subcomplex subunit 10
		NDUFAB1	K03955	NADH dehydrogenase (ubiquinone) 1 alpha/beta subcomplex 1, acyl-carrier protein
		NDUFA11	K03956	NADH dehydrogenase (ubiquinone) 1 alpha subcomplex subunit 11
		NDUFA12	K11352	NADH dehydrogenase (ubiquinone) 1 alpha subcomplex subunit 12
		NDUFA13	K11353	NADH dehydrogenase (ubiquinone) 1 alpha subcomplex subunit 13
		NDUFB1	K03957	NADH dehydrogenase (ubiquinone) 1 beta subcomplex subunit 1
		NDUFB2	K03958	NADH dehydrogenase (ubiquinone) 1 beta subcomplex subunit 2
		NDUFB3	K03959	NADH dehydrogenase (ubiquinone) 1 beta subcomplex subunit 3
		NDUFB4	K03960	NADH dehydrogenase (ubiquinone) 1 beta subcomplex subunit 4
		NDUFB5	K03961	NADH dehydrogenase (ubiquinone) 1 beta subcomplex subunit 5
		NDUFB6	K03962	NADH dehydrogenase (ubiquinone) 1 beta subcomplex subunit 6
		NDUFB7	K03963	NADH dehydrogenase (ubiquinone) 1 beta subcomplex subunit 7
		NDUFB8	K03964	NADH dehydrogenase (ubiquinone) 1 beta subcomplex subunit 8
		NDUFB9	K03965	NADH dehydrogenase (ubiquinone) 1 beta subcomplex subunit 9
		NDUFB10	K03966	NADH dehydrogenase (ubiquinone) 1 beta subcomplex subunit 10
		NDUFB11	K11351	NADH dehydrogenase (ubiquinone) 1 beta subcomplex subunit 11
		NDUFC1	K03967	NADH dehydrogenase (ubiquinone) 1 subunit C1
		NDUFC2	K03968	NADH dehydrogenase (ubiquinone) 1 subunit C2
		nuoCD	K13378	NADH-quinone oxidoreductase subunit C/D [EC:7.1.1.2]			1
		nuoBCD	K13380	NADH-quinone oxidoreductase subunit B/C/D [EC:7.1.1.2]			1
		nuoLM	K15863	NADH-quinone oxidoreductase subunit L/M [EC:7.1.1.2]
		ndh	K03885	NADH:ubiquinone reductase (H+-translocating) [EC:7.1.1.2]
	Complex II	SDHA, SDH1	K00234	succinate dehydrogenase (ubiquinone) flavoprotein subunit [EC:1.3.5.1]
		SDHB, SDH2	K00235	succinate dehydrogenase (ubiquinone) iron-sulfur subunit [EC:1.3.5.1]
		SDHC, SDH3	K00236	succinate dehydrogenase (ubiquinone) cytochrome b560 subunit
		SDHD, SDH3	K00237	succinate dehydrogenase (ubiquinone) membrane anchor subunit
		sdhA, frdA	K00239	succinate dehydrogenase / fumarate reductase, flavoprotein subunit [EC:1.3.5.1 1.3.5.4]	1	1	1
		sdhB, frdB	K00240	succinate dehydrogenase / fumarate reductase, iron-sulfur subunit [EC:1.3.5.1 1.3.5.4]	1	1	1
		sdhC, frdC	K00241	succinate dehydrogenase / fumarate reductase, cytochrome b subunit	1	1	1
		sdhD, frdD	K00242	succinate dehydrogenase / fumarate reductase, membrane anchor subunit
		sdhD, frdD	K18859	succinate dehydrogenase / fumarate reductase, subunit D
		sdhD, frdD	K18860	putative succinate dehydrogenase / fumarate reductase, subunit D
	Complex III	fbcH	K00410	ubiquinol-cytochrome c reductase cytochrome b/c1 subunit
		MQCRB, qcrB, bfcB, petB	K03887	menaquinol-cytochrome c reductase cytochrome b subunit
		qcrB	K03891	ubiquinol-cytochrome c reductase cytochrome b subunit
		UQCRFS1, RIP1, petA	K00411	ubiquinol-cytochrome c reductase iron-sulfur subunit [EC:7.1.1.8]
		MQCRA, qcrA, bfcA, petC	K03886	menaquinol-cytochrome c reductase iron-sulfur subunit [EC:1.10.2.-]
		qcrA	K03890	ubiquinol-cytochrome c reductase iron-sulfur subunit
		CYTB, petB	K00412	ubiquinol-cytochrome c reductase cytochrome b subunit		1
		CYC1, CYT1, petC	K00413	ubiquinol-cytochrome c reductase cytochrome c1 subunit
		MQCRC, qcrC, bfcC, petD	K03888	menaquinol-cytochrome c reductase cytochrome b/c subunit
		qcrC	K03889	ubiquinol-cytochrome c reductase cytochrome c subunit
		QCR1, UQCRC1	K00414	ubiquinol-cytochrome c reductase core subunit 1
		QCR2, UQCRC2	K00415	ubiquinol-cytochrome c reductase core subunit 2
		QCR6, UQCRH	K00416	ubiquinol-cytochrome c reductase subunit 6
		QCR7, UQCRB	K00417	ubiquinol-cytochrome c reductase subunit 7
		QCR8, UQCRQ	K00418	ubiquinol-cytochrome c reductase subunit 8
		QCR9, UQCRQ	K00419	ubiquinol-cytochrome c reductase subunit 9
		QCR10, UQCRQ	K00420	ubiquinol-cytochrome c reductase subunit 10
	Complex IV	COX10, ctaB, cyoE	K02257	heme o synthase [EC:2.5.1.141]
		COX1	K02256	cytochrome c oxidase subunit 1 [EC:7.1.1.9]
		COX2	K02261	cytochrome c oxidase subunit 2
		COX3	K02262	cytochrome c oxidase subunit 3
		COX4	K02263	cytochrome c oxidase subunit 4
		COX5A	K02264	cytochrome c oxidase subunit 5a
		COX5B	K02265	cytochrome c oxidase subunit 5b
		COX6A	K02266	cytochrome c oxidase subunit 6a
		COX6B	K02267	cytochrome c oxidase subunit 6b
		COX6C	K02268	cytochrome c oxidase subunit 6c
		COX7	K02269	cytochrome c oxidase subunit 7
		COX7A	K02270	cytochrome c oxidase subunit 7a
		COX7B	K02271	cytochrome c oxidase subunit 7b
		COX7C	K02272	cytochrome c oxidase subunit 7c
		COX8	K02273	cytochrome c oxidase subunit 8
		COX11	K02258	ctaG; cytochrome c oxidase assembly protein subunit 11
		COX15	K02259	ctaA; heme a synthase [EC:1.17.99.9]
		COX17	K02260	cytochrome c oxidase assembly protein subunit 17
		coxA, ctaD	K02274	cytochrome c oxidase subunit I [EC:7.1.1.9]
		coxB, ctaC	K02275	cytochrome c oxidase subunit II [EC:7.1.1.9]
		coxC, ctaE	K02276	cytochrome c oxidase subunit III [EC:7.1.1.9]
		coxD, ctaF	K02277	cytochrome c oxidase subunit IV [EC:7.1.1.9]
		coxAC	K15408	cytochrome c oxidase subunit I+III [EC:7.1.1.9]
		cydA	K00425	cytochrome bd ubiquinol oxidase subunit I [EC:7.1.1.7]	2	1	3
		cydB	K00426	cytochrome bd ubiquinol oxidase subunit II [EC:7.1.1.7]	1	1	2
		cydX	K00424	cytochrome bd-I ubiquinol oxidase subunit X [EC:7.1.1.7]
		appX	K22501	cytochrome bd-II ubiquinol oxidase subunit AppX [EC:7.1.1.7]
		cyoB	K02298	cytochrome o ubiquinol oxidase subunit I [EC:7.1.1.3]
		cyoA	K02297	cytochrome o ubiquinol oxidase subunit II [EC:7.1.1.3]
		cyoC	K02299	cytochrome o ubiquinol oxidase subunit III
		cyoD	K02300	cytochrome o ubiquinol oxidase subunit IV
		qoxB	K02827	cytochrome aa3-600 menaquinol oxidase subunit I [EC:7.1.1.5]
		qoxA	K02826	cytochrome aa3-600 menaquinol oxidase subunit II [EC:7.1.1.5]
		qoxC	K02828	cytochrome aa3-600 menaquinol oxidase subunit III [EC:7.1.1.5]
		qoxD	K02829	cytochrome aa3-600 menaquinol oxidase subunit IV [EC:7.1.1.5]
		ccoN	K00404	cytochrome c oxidase cbb3-type subunit I [EC:7.1.1.9]	1		1
		ccoO	K00405	cytochrome c oxidase cbb3-type subunit II	1		1
		ccoP	K00406	cytochrome c oxidase cbb3-type subunit III
		ccoQ	K00407	cytochrome c oxidase cbb3-type subunit IV
		ccoNO	K15862	cytochrome c oxidase cbb3-type subunit I/II [EC:7.1.1.9]
	Complex V	ATPF1A, atpA	K02111	F-type H+/Na+-transporting ATPase subunit alpha [EC:7.1.2.2 7.2.2.1]	1	2	1
		ATPF1B, atpD	K02112	F-type H+/Na+-transporting ATPase subunit beta [EC:7.1.2.2 7.2.2.1]	1	2	1
		ATPF1D, atpH	K02113	F-type H+-transporting ATPase subunit delta	1	1	1
		ATPF1E, atpC	K02114	F-type H+-transporting ATPase subunit epsilon	1	2	1
		ATPF1G, atpG	K02115	F-type H+-transporting ATPase subunit gamma	1	2	1
		ATPF0A, atpB	K02108	F-type H+-transporting ATPase subunit a	1	2	1
		ATPF0B, atpF	K02109	F-type H+-transporting ATPase subunit b	2	3	2
		ATPF0C, atpE	K02110	F-type H+-transporting ATPase subunit c	1	2	1
		ATPeF1A, ATP5A1, ATP1	K02132	F-type H+-transporting ATPase subunit alpha
		ATPeF1B, ATP5B, ATP2	K02133	F-type H+-transporting ATPase subunit beta [EC:7.1.2.2]
		ATPeF1G, ATP5C1, ATP3	K02136	F-type H+-transporting ATPase subunit gamma
		ATPeF1D, ATP5D, ATP16	K02134	F-type H+-transporting ATPase subunit delta
		ATPeF1E, ATP5E, ATP15	K02135	F-type H+-transporting ATPase subunit epsilon
		ATPeF0O, ATP5O, ATP5	K02137	F-type H+-transporting ATPase subunit O
		ATPeF0A, MTATP6, ATP6	K02126	F-type H+-transporting ATPase subunit a
		ATPeF0B, ATP5F1, ATP4	K02127	F-type H+-transporting ATPase subunit b
		ATPeF0C, ATP5G, ATP9	K02128	F-type H+-transporting ATPase subunit c
		ATPeF0D, ATP5H, ATP7	K02138	F-type H+-transporting ATPase subunit d
		ATPeF0E, ATP5I	K02129	F-type H+-transporting ATPase subunit e
		TIM11, ATP21	K01549	F-type H+-transporting ATP synthase subunit e
		ATPeF0F, ATP5J2	K02130	F-type H+-transporting ATPase subunit f
		ATPeFF, ATP17	K02139	F-type H+-transporting ATPase subunit f
		ATPeFG, ATP5L, ATP20	K02140	F-type H+-transporting ATPase subunit g
		ATPeFH, ATP14	K02141	F-type H+-transporting ATPase subunit h
		ATPeF0F6, ATP5J	K02131	F-type H+-transporting ATPase subunit 6
		ATPeFJ, ATP18	K02142	F-type H+-transporting ATPase subunit j
		ATPeFK, ATP19	K02143	F-type H+-transporting ATPase subunit k
		ATPeF08, MTATP8, ATP8	K02125	F-type H+-transporting ATPase subunit 8
		ATPVA, ntpA, atpA	K02117	V/A-type H+/Na+-transporting ATPase subunit A [EC:7.1.2.2 7.2.2.1]		1
		ATPVB, ntpB, atpB	K02118	V/A-type H+/Na+-transporting ATPase subunit B		1
		ATPVC, ntpC, atpC	K02119	V/A-type H+/Na+-transporting ATPase subunit C		1
		ATPVD, ntpD, atpD	K02120	V/A-type H+/Na+-transporting ATPase subunit D		1
		ATPVE, ntpE, atpE	K02121	V/A-type H+/Na+-transporting ATPase subunit E		1
		ATPVF, ntpF, atpF	K02122	V/A-type H+/Na+-transporting ATPase subunit F		1
		ATPVG, ahaH, atpH	K02107	V/A-type H+/Na+-transporting ATPase subunit G/H
		ATPVI, ntpI, atpI	K02123	V/A-type H+/Na+-transporting ATPase subunit I		1
		ATPVK, ntpK, atpK	K02124	V/A-type H+/Na+-transporting ATPase subunit K		1
		ATPeV1A, ATP6A	K02145	V-type H+-transporting ATPase subunit A [EC:7.1.2.2]
		ATPeV1B, ATP6B	K02147	V-type H+-transporting ATPase subunit B
		ATPeV1C, ATP6C	K02148	V-type H+-transporting ATPase subunit C
		ATPeV1D, ATP6M	K02149	V-type H+-transporting ATPase subunit D
		ATPeV1E, ATP6E	K02150	V-type H+-transporting ATPase subunit E
		ATPeV1F, ATP6S14	K02151	V-type H+-transporting ATPase subunit F
		ATPeV1G, ATP6G	K02152	V-type H+-transporting ATPase subunit G
		ATPeV1H	K02144	V-type H+-transporting ATPase subunit H
		ATPeV0A, ATP6N	K02154	V-type H+-transporting ATPase subunit a
		ATPeV0B, ATP6F	K03661	V-type H+-transporting ATPase 21kDa proteolipid subunit
		ATPeV0C, ATP6L	K02155	V-type H+-transporting ATPase 16kDa proteolipid subunit
		ATPeV0D, ATP6D	K02146	V-type H+-transporting ATPase subunit d
		ATPeV0E, ATP6H	K02153	V-type H+-transporting ATPase subunit e
		ATPeVS1, ATP6S1	K03662	V-type H+-transporting ATPase S1 subunit
		ATP4A	K01542	H+/K+-exchanging ATPase subunit alpha [EC:7.2.2.19]
		ATP4B	K01543	H+/K+-exchanging ATPase subunit beta [EC:7.2.2.19]
		ATP12A	K01544	non-gastric H+/K+-exchanging ATPase [EC:7.2.2.19]
		PMA1, PMA2	K01535	H+-transporting ATPase [EC:7.1.2.1]		1
Rnf complex		rnfA	K03617	H+/Na+-translocating ferredoxin:NAD+ oxidoreductase subunit A	1	1	2
		rnfB	K03616	H+/Na+-translocating ferredoxin:NAD+ oxidoreductase subunit B [EC:7.1.1.11 7.2.1.2]	2	1	3
		rnfC	K03615	H+/Na+-translocating ferredoxin:NAD+ oxidoreductase subunit C [EC:7.1.1.11 7.2.1.2]	1	1	2
		rnfD	K03614	H+/Na+-translocating ferredoxin:NAD+ oxidoreductase subunit D [EC:7.1.1.11 7.2.1.2]	1	1	2
		rnfE	K03613	H+/Na+-translocating ferredoxin:NAD+ oxidoreductase subunit E	1	1	1
		rnfG	K03612	H+/Na+-translocating ferredoxin:NAD+ oxidoreductase subunit G	1	1	2
Mrp complex		mrpA	K05565	multicomponent Na+:H+ antiporter subunit A
		mrpB	K05566	multicomponent Na+:H+ antiporter subunit B	1		1
		mrpC	K05567	multicomponent Na+:H+ antiporter subunit C	1		1
		mrpD	K05568	multicomponent Na+:H+ antiporter subunit D	5	2	5
		mrpE	K05569	multicomponent Na+:H+ antiporter subunit E	1		1
		mrpF	K05570	multicomponent Na+:H+ antiporter subunit F	1		1
		mrpG	K05571	multicomponent Na+:H+ antiporter subunit G	1		1
Hydrogense Notes: Yellow back ground in Gene column, NiFe Hydrogenase; Orange background in Gene column, FeFe hydrogenase; Green background in data field, sequences confirmed based on KO and diamond search; Pink background in data field, sequences confirmed based on diamond search and phylogenetic tree; Brown background in data field, sequences only annotated by KO, further confirmed by the web H…	NADH+ or NADP+ as acceptor	hoxH	K00436	NAD-reducing hydrogenase large subunit [EC:1.12.1.2]
		hoxF	K18005	[NiFe] hydrogenase diaphorase moiety large subunit [EC:1.12.1.2]
		hoxU	K18006	[NiFe] hydrogenase diaphorase moiety small subunit [EC:1.12.1.2]
		hoxY	K18007	NAD-reducing hydrogenase small subunit [EC:1.12.1.2]
		hydA	K17993	sulfhydrogenase subunit alpha [EC:1.12.1.3 1.12.1.5]		1
		hydD	K17994	sulfhydrogenase subunit delta [EC:1.12.1.3 1.12.1.5]		1
		hndA	K18330	NADP-reducing hydrogenase subunit HndA [EC:1.12.1.3]
		hndB	K17992	NADP-reducing hydrogenase subunit HndB [EC:1.12.1.3]
		hndC	K18331	NADP-reducing hydrogenase subunit HndC [EC:1.12.1.3]
		hndD	K18332	NADP-reducing hydrogenase subunit HndD [EC:1.12.1.3]	1
		hydA	K17997	iron-hydrogenase subunit alpha [EC:1.12.1.4]
		hydB	K17998	iron-hydrogenase subunit beta [EC:1.12.1.4]		1
		hydC	K17999	iron-hydrogenase subunit gamma [EC:1.12.1.4]
	Cytochrome as acceptor	hydB	K00437	[NiFe] hydrogenase large subunit [EC:1.12.2.1]	1	1	1
		hydA	K18008	[NiFe] hydrogenase small subunit [EC:1.12.2.1]	1	1	1
	Quinone or similar compound as acceptor	hydB	K05922	quinone-reactive Ni/Fe-hydrogenase large subunit [EC:1.12.5.1]
		hydA	K05927	quinone-reactive Ni/Fe-hydrogenase small subunit [EC:1.12.5.1]
	Iron-sulfur protein as acceptor	E1.12.7.2	K00532	ferredoxin hydrogenase [EC:1.12.7.2]
		E1.12.7.2L	K00533	ferredoxin hydrogenase large subunit [EC:1.12.7.2]	1
		E1.12.7.2S	K00534	ferredoxin hydrogenase small subunit [EC:1.12.7.2]	1
		E1.12.7.2G	K06441	ferredoxin hydrogenase gamma subunit [EC:1.12.7.2]
		mbhL	K18016	membrane-bound hydrogenase subunit alpha [EC:1.12.7.2]
		mbhK	K18017	membrane-bound hydrogenase subunit beta [EC:1.12.7.2]
		mbhJ	K18023	membrane-bound hydrogenase subunit mbhJ [EC:1.12.7.2]
		hydA2	K25123	iron hydrogenase HydA2 [EC:1.12.7.-]
	Other, Known, physiological acceptors	frhA	K00440	coenzyme F420 hydrogenase subunit alpha [EC:1.12.98.1]
		frhB	K00441	coenzyme F420 hydrogenase subunit beta [EC:1.12.98.1]
		frhG	K00443	coenzyme F420 hydrogenase subunit gamma [EC:1.12.98.1]
		hmd	K13942	5,10-methenyltetrahydromethanopterin hydrogenase [EC:1.12.98.2]
		vhoA, vhtA	K14068	methanophenazine hydrogenase, large subunit [EC:1.12.98.3]
		vhoC, vhtC	K14069	methanophenazine hydrogenase, cytochrome b subunit [EC:1.12.98.3]
		vhoG, vhtG	K14070	methanophenazine hydrogenase [EC:1.12.98.3]
	Unknown physiological acceptors	hyaB, hybC	K06281	hydrogenase large subunit [EC:1.12.99.6]	2	1	2
		hyaA, hybO	K06282	hydrogenase small subunit [EC:1.12.99.6]	3	1	2
		hyaC	K03620	Ni/Fe-hydrogenase 1 B-type cytochrome subunit
		hyaD, hybD	K03605	hydrogenase maturation protease [EC:3.4.23.-]	2	2	2
		hyaF	K03618	hydrogenase-1 operon protein HyaF
		hyaE	K03619	hydrogenase-1 operon protein HyaE
		hupU	K23548	uptake hydrogenase small subunit [EC:1.12.99.6]	1
		hupV	K23549	uptake hydrogenase large subunit [EC:1.12.99.6]	1
		mvhA, vhuA, vhcA	K14126	F420-non-reducing hydrogenase large subunit [EC:1.12.99.- 1.8.98.5]	1
		mvhD, vhuD, vhcD	K14127	F420-non-reducing hydrogenase iron-sulfur subunit [EC:1.12.99.- 1.8.98.5 1.8.98.6]	2		2
		mvhG, vhuG, vhcG	K14128	F420-non-reducing hydrogenase small subunit [EC:1.12.99.- 1.8.98.5]
	Hydrogenase 3	hycB	K15827	formate hydrogenlyase subunit 2
		hycC	K15828	formate hydrogenlyase subunit 3
		hycD	K15829	formate hydrogenlyase subunit 4
		hycE	K15830	formate hydrogenlyase subunit 5
		hycF	K15831	formate hydrogenlyase subunit 6
		hydG	K15832	formate hydrogenlyase subunit 7
		echA	K14086	ech hydrogenase subunit A	1
		echB	K14087	ech hydrogenase subunit B	1
		echC	K14088	ech hydrogenase subunit C	1
		echD	K14089	ech hydrogenase subunit D	1
		echE	K14090	ech hydrogenase subunit E	1
		echF	K14091	ech hydrogenase subunit F	1
	Hydrogenase 4	hyfA	K12136	hydrogenase-4 component A [EC:1.-.-.-]
		hyfB	K12137	hydrogenase-4 component A [EC:1.-.-.-]	1	1	1
		hyfC	K12138	hydrogenase-4 component C [EC:1.-.-.-]
		hyfD	K12139	hydrogenase-4 component D [EC:1.-.-.-]
		hyfE	K12140	hydrogenase-4 component E [EC:1.-.-.-]	1	1	1
		hyfF	K12141	hydrogenase-4 component F [EC:1.-.-.-]	1	1	1
		hyfG	K12142	hydrogenase-4 component G [EC:1.-.-.-]
		hyfH	K12143	hydrogenase-4 component H
		hyfI	K12144	hydrogenase-4 component I [EC:1.-.-.-]
		hyfJ	K12145	hydrogenase-4 component J [EC:1.-.-.-]
		hyfR	K12146	hydrogenase-4 transcriptional activator
	Energy-converting hydrogenase	ehaA	K14092	energy-converting hydrogenase A subunit A
		ehaB	K14093	energy-converting hydrogenase A subunit B
		ehaC	K14094	energy-converting hydrogenase A subunit C
		ehaD	K14095	energy-converting hydrogenase A subunit D
		ehaE	K14096	energy-converting hydrogenase A subunit E
		ehaF	K14097	energy-converting hydrogenase A subunit F
		ehaG	K14098	energy-converting hydrogenase A subunit G
		ehaH	K14099	energy-converting hydrogenase A subunit H
		ehaI	K14100	energy-converting hydrogenase A subunit I
		ehaJ	K14101	energy-converting hydrogenase A subunit J
		ehaK	K14102	energy-converting hydrogenase A subunit K
		ehaL	K14103	energy-converting hydrogenase A subunit L
		ehaM	K14104	energy-converting hydrogenase A subunit M
		ehaN	K14105	energy-converting hydrogenase A subunit N
		ehaO	K14106	energy-converting hydrogenase A subunit O
		ehaP	K14107	energy-converting hydrogenase A subunit P
		ehaQ	K14108	energy-converting hydrogenase A subunit Q
		ehaR	K14109	energy-converting hydrogenase A subunit R
		ehbA	K14110	energy-converting hydrogenase B subunit A
		ehbB	K14111	energy-converting hydrogenase B subunit B
		ehbC	K14112	energy-converting hydrogenase B subunit C
		ehbD	K14113	energy-converting hydrogenase B subunit D
		ehbE	K14114	energy-converting hydrogenase B subunit E
		ehbF	K14115	energy-converting hydrogenase B subunit F
		ehbG	K14116	energy-converting hydrogenase B subunit G
		ehbH	K14117	energy-converting hydrogenase B subunit H
		ehbI	K14118	energy-converting hydrogenase B subunit I
		ehbJ	K14119	energy-converting hydrogenase B subunit J
		ehbK	K14120	energy-converting hydrogenase B subunit K
		ehbL	K14121	energy-converting hydrogenase B subunit L
		ehbM	K14122	energy-converting hydrogenase B subunit M
		ehbN	K14123	energy-converting hydrogenase B subunit N
		ehbO	K14124	energy-converting hydrogenase B subunit O
		ehbP	K14125	energy-converting hydrogenase B subunit P
		ehbQ	K06862	energy-converting hydrogenase B subunit Q
Heterodisulfide Reductase		hdrA2	K03388	heterodisulfide reductase subunit A2 [EC:1.8.7.3 1.8.98.4 1.8.98.5 1.8.98.6]	9	1	8
		hdrB2	K03389	heterodisulfide reductase subunit B2 [EC:1.8.7.3 1.8.98.4 1.8.98.5 1.8.98.6]	2		2
		hdrC2	K03390	heterodisulfide reductase subunit C2 [EC:1.8.7.3 1.8.98.4 1.8.98.5 1.8.98.6]	2		1
		hdrA1	K22480	heterodisulfide reductase subunit A1 [EC:1.8.7.3]
		hdrB1	K22481	heterodisulfide reductase subunit B1 [EC:1.8.7.3]
		hdrC1	K22482	heterodisulfide reductase subunit C1 [EC:1.8.7.3]
Selenium	Selenate reduction	xdhD	K12528	putative selenate reductase molybdopterin-binding subunit
		ygfK	K12527	putative selenate reductase [EC:1.97.1.9]	1
		ygfM	K12529	putative selenate reductase FAD-binding subunit
		ynfG	K07311	Tat-targeted selenate reductase subunit YnfG
		ynfH	K07312	Tat-targeted selenate reductase subunit YnfH
		ynfE	K07309	Tat-targeted selenate reductase subunit YnfE [EC:1.97.1.9]
		ynfF	K07310	Tat-targeted selenate reductase subunit YnfF [EC:1.97.1.9]
		serA, clrA	K17050	selenate/chlorate reductase subunit alpha [EC:1.97.1.9 1.97.1.1]
		serB, clrB	K17051	selenate/chlorate reductase subunit beta [EC:1.97.1.9 1.97.1.1]
		serC, clrC	K17052	selenate/chlorate reductase subunit gamma [EC:1.97.1.9 1.97.1.1]
	Organic selenium metabolism	metH, MTR	K00548	5-methyltetrahydrofolate--homocysteine methyltransferase [EC:2.1.1.13]	1	1	2
		metB	K01739	cystathionine gamma-synthase [EC:2.5.1.48]	1		1
		PAPSS	K13811	3'-phosphoadenosine 5'-phosphosulfate synthase [EC:2.7.7.4 2.7.1.25]
		CTH	K01758	cystathionine gamma-lyase [EC:4.4.1.1]
		E2.1.1.12	K08247	methionine S-methyltransferase [EC:2.1.1.12]
		SCLY	K01763	selenocysteine lyase [EC:4.4.1.16]
		selD, SEPHS	K01008	selenide, water dikinase [EC:2.7.9.3]	1	1	1
		sufS	K11717	cysteine desulfurase / selenocysteine lyase [EC:2.8.1.7 4.4.1.16]
		serA, clrA	K17050	selenate/chlorate reductase subunit alpha [EC:1.97.1.9 1.97.1.1]
		TXNRD	K22182	thioredoxin reductase (NADPH) [EC:1.8.1.9]
		MARS, metG	K01874	methionyl-tRNA synthetase [EC:6.1.1.10]	1	1	1
		PSTK	K10837	O-phosphoseryl-tRNA(Sec) kinase [EC:2.7.1.164]
		selA	K01042	L-seryl-tRNA(Ser) seleniumtransferase [EC:2.9.1.1]	1	1	1
		SEPSECS	K03341	O-phospho-L-seryl-tRNASec:L-selenocysteinyl-tRNA synthase [EC:2.9.1.2]
		E4.4.1.11	K01761	methionine-gamma-lyase [EC:4.4.1.11]	1		2
		CCBL	K00816	kynurenine---oxoglutarate transaminase / cysteine-S-conjugate beta-lyase / glutamine---phenylpyruvate transaminase [EC:2.6.1.7 4.4.1.13 2.6.1.64]
		INMT, TEMT	K00562	methyltransferase [EC:2.1.1.49 2.1.1.96]
Arsenic	Arsenite oxidation	aoxA	K08355	arsenite oxidase small subunit [EC:1.20.2.1 1.20.9.1]
		aoxB	K08356	arsenite oxidase large subunit [EC:1.20.2.1 1.20.9.1]
	Arsenate reduction	arsC	K00537	arsenate reductase (glutaredoxin) [EC:1.20.4.1]
		arsC	K03741	arsenate reductase (thioredoxin) [EC:1.20.4.4]	1	1	1
		HAC1	K22547	arsenate reductase [EC:1.20.4.1]
	Arsenic detoxification	AS3MT	K07755	arsenite methyltransferase [EC:2.1.1.137]	1		1
		arsC	K18701	arsenate-mycothiol transferase [EC:2.8.4.2]
		arsH	K11811	arsenical resistance protein ArsH
		ACR2	K18064	arsenical-resistance protein 2
	Transcriptional regulators	arsR	K03892	ArsR family transcriptional regulator, arsenate/arsenite/antimonite-responsive transcriptional repressor	3	1	2
		arsR-arsC	K23988	ArsR family transcriptional regulator, arsenate/arsenite/antimonite-responsive transcriptional repressor / arsenate reductase (thioredoxin) [EC:1.20.4.4
	Arsenic transport	arsA, ASNA1, GET3	K01551	arsenite/tail-anchored protein-transporting ATPase [EC:7.3.2.7 7.3.-.-]
		arsB	K03893	arsenical pump membrane protein
		ACR3, arsB	K03325	arsenite transporter	2
Mercury	Mercury resistance	merA	K00520	mercuric reductase [EC:1.16.1.1]
		merP	K08364	periplasmic mercuric ion binding protein
		merR	K08365	MerR family transcriptional regulator, mercuric resistance operon regulatory protein
		merD	K19057	MerR family transcriptional regulator, mercuric resistance operon regulatory protein
	Mercury transport	merC	K19058	mercuric ion transport protein
		merE	K19059	mercuric ion transport protein
		merT	K08363	mercuric ion transport protein
CO Oxidation	CO dehydrogenase (Aerobic)	coxS	K03518	aerobic carbon-monoxide dehydrogenase small subunit [EC:1.2.5.3]
		coxM, cutM	K03519	aerobic carbon-monoxide dehydrogenase medium subunit [EC:1.2.5.3]
		coxL, cutL	K03520	aerobic carbon-monoxide dehydrogenase large subunit [EC:1.2.5.3]
	CO dehydrogenase (Anaerobic)	cooS, acsA	K00198	anaerobic carbon-monoxide dehydrogenase catalytic subunit [EC:1.2.7.4]	3		3
		cooF	K00196	anaerobic carbon-monoxide dehydrogenase iron sulfur subunit	1		1
ABC and other transporters	Mineral and organic ion transporters	wtpC	K15497	molybdate/tungstate transport system ATP-binding protein		1
		wtpB	K15496	molybdate/tungstate transport system permease protein		1
		wtpA	K15495	molybdate/tungstate transport system substrate-binding protein		1	1
		modA	K02020	molybdate transport system substrate-binding protein	3		3
		modB	K02018	molybdate transport system permease protein	1		1
		modC	K02017	molybdate transport system ATP-binding protein [EC:7.3.2.5]	1		1
		modF	K05776	molybdate transport system ATP-binding protein	1		1
		tupC,vupC	K06857	tungstate transport system ATP-binding protein	1	1	2
		tupB,vupB	K05773	tungstate transport system permease protein	1	1	1
		tupA,vupA	K05772	tungstate transport system substrate-binding protein	1	1	1
		cmpA	K11950	bicarbonate transport system substrate-binding protein
		cmpB	K11951	bicarbonate transport system permease protein	1
		cmpC	K11952	bicarbonate transport system ATP-binding protein [EC:7.3.2.-]
		cmpD	K11953	bicarbonate transport system ATP-binding protein [EC:7.3.2.-]
		afuC, fbpC	K02010	iron(III) transport system ATP-binding protein [EC:7.2.2.7]			1
		afuB, fbpB	K02011	iron(III) transport system permease protein			2
		afuA, fbpA	K02012	iron(III) transport system substrate-binding protein			1
		thiQ	K02062	thiamine transport system ATP-binding protein
		thiP	K02063	thiamine transport system permease protein			1
		thiB, tbpA	K02064	thiamine transport system substrate-binding protein			1
		thiY	K24987	putative thiamine transport system substrate-binding protein
		thiX	K24988	putative thiamine transport system permease protein
		thiZ	K24989	putative thiamine transport system ATP-binding protein
		ynjB	K05777	putative thiamine transport system substrate-binding protein			1
		ynjC	K05778	putative thiamine transport system permease protein			1
		ynjD	K05779	putative thiamine transport system ATP-binding protein			1
		ABC.SN.A	K02049	NitT/TauT family transport system ATP-binding protein		1	1
		ABC.SN.P	K02050	NitT/TauT family transport system permease protein	4	1	2
		ABC.SN.S	K02051	NitT/TauT family transport system substrate-binding protein	3	1	2
		potA	K11072	spermidine/putrescine transport system ATP-binding protein	2	1	1
		potC	K11070	spermidine/putrescine transport system permease protein	2
		potB	K11071	spermidine/putrescine transport system permease protein	2
		potD	K11069	spermidine/putrescine transport system substrate-binding protein	1		2
		ABC.SP.A	K02052	putative spermidine/putrescine transport system ATP-binding protein
		ABC.SP.P	K02053	putative spermidine/putrescine transport system permease protein	1
		ABC.SP.P1	K02054	putative spermidine/putrescine transport system permease protein	1
		ABC.SP.S	K02055	putative spermidine/putrescine transport system substrate-binding protein	1		1
		potF	K11073	putrescine transport system substrate-binding protein
		potI	K11074	putrescine transport system permease protein
		potH	K11075	putrescine transport system permease protein
		potG	K11076	putrescine transport system ATP-binding protein [EC:7.6.2.16]
	Oligosaccharide, polyol and lipid transporters	musE	K25086	maltose transport system substrate-binding protein
		musF	K25087	maltose transport system permease protein
		musG	K25088	maltose transport system permease protein
		malE	K10108	maltose/maltodextrin transport system substrate-binding protein
		malF	K10109	maltose/maltodextrin transport system permease protein
		malG	K10110	maltose/maltodextrin transport system permease protein
		malK, mtlK, thuK	K10111	multiple sugar transport system ATP-binding protein [EC:7.5.2.-]
		msmE	K10117	raffinose/stachyose/melibiose transport system substrate-binding protein
		msmF	K10118	raffinose/stachyose/melibiose transport system permease protein
		msmG	K10119	raffinose/stachyose/melibiose transport system permease protein
		cycB, ganO, mdxE	K15770	arabinogalactan oligomer / maltooligosaccharide transport system substrate-binding protein
		ganP, mdxF	K15771	arabinogalactan oligomer / maltooligosaccharide transport system permease protein
		ganQ, mdxG	K15772	arabinogalactan oligomer / maltooligosaccharide transport system permease protein
		aglE, ggtB	K10232	alpha-glucoside transport system substrate-binding protein
		aglF, ggtC	K10233	alpha-glucoside transport system permease protein
		aglG, ggtD	K10234	alpha-glucoside transport system permease protein
		aglK	K10235	alpha-glucoside transport system ATP-binding protein
		thuE, lpqY	K10236	trehalose/maltose transport system substrate-binding protein
		thuF, sugA	K10237	trehalose/maltose transport system permease protein
		thuG, sugB	K10238	trehalose/maltose transport system permease protein
		treS	K17311	trehalose transport system substrate-binding protein
		treT	K17312	trehalose transport system permease protein
		treU	K17313	trehalose transport system permease protein
		treV	K17314	trehalose transport system ATP-binding protein
		ABC.NGC.S	K10200	N-acetylglucosamine transport system substrate-binding protein
		ABC.NGC.P	K10201	N-acetylglucosamine transport system permease protein
		ABC.NGC.P1	K10202	N-acetylglucosamine transport system permease protein
		cebE	K10240	cellobiose transport system substrate-binding protein
		cebF	K10241	cellobiose transport system permease protein
		cebG	K10242	cellobiose transport system permease protein
		dasA	K17329	N,N'-diacetylchitobiose transport system substrate-binding protein
		dasB	K17330	N,N'-diacetylchitobiose transport system permease protein
		dasC	K17331	N,N'-diacetylchitobiose transport system permease protein
		chiE	K17244	putative chitobiose transport system substrate-binding protein
		chiF	K17245	putative chitobiose transport system permease protein
		chiG	K17246	putative chitobiose transport system permease protein
		lacE, araN	K10188	lactose/L-arabinose transport system substrate-binding protein
		lacF, araP	K10189	lactose/L-arabinose transport system permease protein
		lacG, araQ	K10190	lactose/L-arabinose transport system permease protein
		lacK	K10191	lactose/L-arabinose transport system ATP-binding protein
		togB	K10192	oligogalacturonide transport system substrate-binding protein
		togM	K10193	oligogalacturonide transport system permease protein
		togN	K10194	oligogalacturonide transport system permease protein
		togA	K10195	oligogalacturonide transport system ATP-binding protein
		aguE	K17241	alpha-1,4-digalacturonate transport system substrate-binding protein
		aguF	K17242	alpha-1,4-digalacturonate transport system permease protein
		aguG	K17243	alpha-1,4-digalacturonate transport system permease protein
		lplA	K17318	putative aldouronate transport system substrate-binding protein
		lplB	K17319	putative aldouronate transport system permease protein
		lplC	K17320	putative aldouronate transport system permease protein
		agpA	K25096	alpha-galactoside transport system substrate-binding protein
		agpB	K25097	alpha-galactoside transport system permease protein
		agpC	K25098	alpha-galactoside transport system permease protein
		agpD	K25099	alpha-galactoside transport system ATP-binding protein
		mglB	K10540	methyl-galactoside transport system substrate-binding protein
		mglC	K10541	methyl-galactoside transport system permease protein
		mglA	K10542	methyl-galactoside transport system ATP-binding protein [EC:7.5.2.11]
		bxlE	K17326	xylobiose transport system substrate-binding protein
		bxlF	K17327	xylobiose transport system permease protein
		bxlG	K17328	xylobiose transport system permease protein
		msmE	K10120	fructooligosaccharide transport system substrate-binding protein
		msmF	K10121	fructooligosaccharide transport system permease protein
		msmG	K10122	fructooligosaccharide transport system permease protein
		msmX,msmK,malK	K10112	multiple sugar transport system ATP-binding protein			1
		ABC.MS.P	K02025	multiple sugar transport system permease protein
		ABC.MS.P1	K02026	multiple sugar transport system permease protein
		ABC.MS.S	K02027	multiple sugar transport system substrate-binding protein			1
		yphF	K23545	sugar transport system substrate-binding protein
		yphD	K23546	sugar transport system permease protein
		yphE	K23547	sugar transport system ATP-binding protein
		ABC.GGU.S, chvE	K10546	putative multiple sugar transport system substrate-binding protein
		ABC.GGU.P, gguB	K10547	putative multiple sugar transport system permease protein
		ABC.GGU.A, gguA	K10548	putative multiple sugar transport system ATP-binding protein [EC:7.5.2.-]
		ABC.SS.A	K02056	simple sugar transport system ATP-binding protein	1		1
		ABC.SS.P	K02057	simple sugar transport system permease protein	2		2
		ABC.SS.S	K02058	simple sugar transport system substrate-binding protein
		glpV	K17321	glycerol transport system substrate-binding protein
		glpP	K17322	glycerol transport system permease protein
		glpQ	K17323	glycerol transport system permease protein
		glpS	K17324	glycerol transport system ATP-binding protein			1
		glpT	K17325	glycerol transport system ATP-binding protein
		ugpB	K05813	sn-glycerol 3-phosphate transport system substrate-binding protein			1
		ugpA	K05814	sn-glycerol 3-phosphate transport system permease protein			1
		ugpE	K05815	sn-glycerol 3-phosphate transport system permease protein			1
		ugpC	K05816	sn-glycerol 3-phosphate transport system ATP-binding protein [EC:7.6.2.10]
		araN	K17234	arabinooligosaccharide transport system substrate-binding protein
		araP	K17235	arabinooligosaccharide transport system permease protein
		araQ	K17236	arabinooligosaccharide transport system permease protein
		abnE	K25062	arabinooligosaccharide transport system substrate-binding protein
		abnF	K25063	arabinooligosaccharide transport system permease protein
		abnJ	K25064	arabinooligosaccharide transport system permease protein
		bmpA, bmpB, tmpC	K07335	basic membrane protein A and related proteins	1		2
		nupB	K23535	general nucleoside transport system permease protein	1		2
		nupC	K23536	general nucleoside transport system permease protein	1		2
		nupA	K23537	general nucleoside transport system ATP-binding protein	1		1
		rfuA	K23510	riboflavin transport system substrate-binding protein
		rfuC	K23511	riboflavin transport system permease protein
		rfuD	K23512	riboflavin transport system permease protein
		rfuB	K23513	riboflavin transport system ATP-binding protein
		STAR2, fetB	K02069	UDP-glucose/iron transport system permease protein	1	1	1
		STAR1, fetA	K02068	UDP-glucose/iron transport system ATP-binding protein	1
		lsrB	K10555	AI-2 transport system substrate-binding protein
		lsrC	K10556	AI-2 transport system permease protein
		lsrD	K10557	AI-2 transport system permease protein
		lsrA, ego	K10558	AI-2 transport system ATP-binding protein
		mlaD, linM	K02067	phospholipid/cholesterol/gamma-HCH transport system substrate-binding protein	2	2	1
		mlaE, linK	K02066	phospholipid/cholesterol/gamma-HCH transport system permease protein	2	2	1
		mlaF, linL, mkl	K02065	phospholipid/cholesterol/gamma-HCH transport system ATP-binding protein	2	2	1
		linN	K18480	cholesterol transport system auxiliary component
		mlaC	K07323	phospholipid transport system substrate-binding protein	3	1	2
		mlaB	K07122	phospholipid transport system transporter-binding protein
		mas	K18481	Mce-associated membrane protein
	Monosaccharide transporters	ABC.GLC.S	K10196	glucose/arabinose transport system substrate-binding protein
		ABC.GLC.P	K10197	glucose/arabinose transport system permease protein
		ABC.GLC.P1	K10198	glucose/arabinose transport system permease protein
		ABC.GLC.A	K10199	glucose/arabinose transport system ATP-binding protein
		gtsA, glcE	K17315	glucose/mannose transport system substrate-binding protein
		gtsB, glcF	K17316	glucose/mannose transport system permease protein
		gtsC, glcG	K17317	glucose/mannose transport system permease protein
		araF	K10537	L-arabinose transport system substrate-binding protein
		araH	K10538	L-arabinose transport system permease protein
		araG	K10539	L-arabinose transport system ATP-binding protein [EC:7.5.2.12]
		xacG	K25045	L-arabinose/D-xylose transport system substrate-binding protein
		xacH	K25046	L-arabinose/D-xylose transport system permease protein
		xacI	K25047	L-arabinose/D-xylose transport system permease protein
		K24709	K24709	D-galactose transport system substrate-binding protein
		K24710	K24710	D-galactose transport system permease protein
		K24711	K24711	D-galactose transport system permease protein
		K24712	K24712	D-galactose transport system ATP-binding protein [EC:7.5.2.11]
		xylF	K10543	D-xylose transport system substrate-binding protein
		xylH	K10544	D-xylose transport system permease protein
		xylG	K10545	D-xylose transport system ATP-binding protein [EC:7.5.2.10]
		fcsSBP	K25067	fucose transport system substrate-binding protein
		K25068	K25068	fucose transport system permease protein
		K25069	K25069	fucose transport system permease protein
		alsB	K10549	D-allose transport system substrate-binding protein
		alsC	K10550	D-allose transport system permease protein
		alsA	K10551	D-allose transport system ATP-binding protein [EC:7.5.2.8]
		frcB	K10552	fructose transport system substrate-binding protein
		frcC	K10553	fructose transport system permease protein
		frcA	K10554	fructose transport system ATP-binding protein
		rhaS	K10559	rhamnose transport system substrate-binding protein	1
		rhaP	K10560	rhamnose transport system permease protein
		rhaQ	K10561	rhamnose transport system permease protein
		rhaT	K10562	rhamnose transport system ATP-binding protein [EC:7.5.2.-]
		rbsB	K10439	ribose transport system substrate-binding protein
		rbsC	K10440	ribose transport system permease protein
		rbsA	K10441	ribose transport system ATP-binding protein			1
		ytfQ	K23508	galactofuranose transport system substrate-binding protein
		ytfT, yjfF	K23509	galactofuranose transport system permease protein
		ytfR	K10820	galactofuranose transport system ATP-binding protein [EC:7.5.2.9]
		eryG	K17202	erythritol transport system substrate-binding protein
		eryF	K17203	erythritol transport system permease protein
		eryE	K17204	erythritol transport system ATP-binding protein
		xltC	K17205	putative xylitol transport system substrate-binding protein
		xltB	K17206	putative xylitol transport system permease protein
		xltA	K17207	putative xylitol transport system ATP-binding protein
		ibpA	K17208	inositol transport system substrate-binding protein
		iatP	K17209	inositol transport system permease protein
		iatA	K17210	inositol transport system ATP-binding protein
		K17213	K17213	inositol transport system substrate-binding protein
		K17214	K17214	inositol transport system permease protein
		K17215	K17215	inositol transport system ATP-binding protein
		inoE	K17237	inositol-phosphate transport system substrate-binding protein
		inoF	K17238	inositol-phosphate transport system permease protein
		inoG	K17239	inositol-phosphate transport system permease protein
		inoK	K17240	inositol-phosphate transport system ATP-binding protein
		smoE, mtlE	K10227	polyol transport system substrate-binding protein
		smoF, mtlF	K10228	polyol transport system permease protein
		smoG, mtlG	K10229	polyol transport system permease protein
	Phosphate and amino acid transporters	TC.PIT	K03306	inorganic phosphate transporter, PiT family
		pstB	K02036	phosphate transport system ATP-binding protein	2		2
		pstC	K02037	phosphate transport system permease protein	2		1
		pstA	K02038	phosphate transport system permease protein	2		2
		phoU	K02039	phosphate transport system protein	1		1
		pstS	K02040	phosphate transport system substrate-binding protein	4		3
		phnC	K02041	phosphonate transport system ATP-binding protein			1
		phnE	K02042	phosphonate transport system permease protein			1
		phnD	K02044	phosphonate transport system substrate-binding protein	2		1
		argT	K10013	lysine/arginine/ornithine transport system substrate-binding protein			1
		hisJ	K10014	histidine transport system substrate-binding protein
		hisM	K10015	histidine transport system permease protein			1
		hisQ	K10016	histidine transport system permease protein			1
		hisP	K10017	histidine transport system ATP-binding protein [EC:7.4.2.1]			1
		glnH	K10036	glutamine transport system substrate-binding protein	1
		glnP	K10037	glutamine transport system permease protein	1
		glnQ	K10038	glutamine transport system ATP-binding protein [EC:7.4.2.1]	1
		artJ	K09996	arginine transport system substrate-binding protein
		artI	K09997	arginine transport system substrate-binding protein
		artM	K09998	arginine transport system permease protein
		artQ	K09999	arginine transport system permease protein
		artP	K10000	arginine transport system ATP-binding protein [EC:7.4.2.1]
		gltI, aatJ	K10001	glutamate/aspartate transport system substrate-binding protein
		gltK, aatM	K10002	glutamate/aspartate transport system permease protein
		gltJ, aatQ	K10003	glutamate/aspartate transport system permease protein
		gltL, aatP	K10004	glutamate/aspartate transport system ATP-binding protein [EC:7.4.2.1]
		peb1A, glnH	K10039	aspartate/glutamate/glutamine transport system substrate-binding protein
		peb1B, glnP	K10040	aspartate/glutamate/glutamine transport system permease protein
		peb1C, glnQ	K10041	aspartate/glutamate/glutamine transport system ATP-binding protein [EC:7.4.2.1]
		occT, nocT	K10018	octopine/nopaline transport system substrate-binding protein
		occM, nocM	K10019	octopine/nopaline transport system permease protein
		occQ, nocQ	K10020	octopine/nopaline transport system permease protein
		occP, nocP	K10021	octopine/nopaline transport system ATP-binding protein [EC:7.4.2.1]
		aapJ, bztA	K09969	general L-amino acid transport system substrate-binding protein	1		1
		aapQ, bztB	K09970	general L-amino acid transport system permease protein	1		1
		aapM, bztC	K09971	general L-amino acid transport system permease protein	1		1
		aapP, bztD	K09972	general L-amino acid transport system ATP-binding protein [EC:7.4.2.1]	2		1
		gltB	K10005	glutamate transport system substrate-binding protein
		gluC	K10006	glutamate transport system permease protein
		gluD	K10007	glutamate transport system permease protein
		gluA	K10008	glutamate transport system ATP-binding protein [EC:7.4.2.1]
		fliY, tcyA	K02424	L-cystine transport system substrate-binding protein	1
		tcyB, yecS	K10009	L-cystine transport system permease protein	1
		tcyC, yecC	K10010	L-cystine transport system ATP-binding protein [EC:7.4.2.1]
		tcyJ	K16956	L-cystine transport system substrate-binding protein
		tcyK	K16957	L-cystine transport system substrate-binding protein
		tcyL	K16958	L-cystine transport system permease protein
		tcyM	K16959	L-cystine transport system permease protein
		tcyN	K16960	L-cystine transport system ATP-binding protein [EC:7.4.2.1]
		aotJ	K10022	arginine/ornithine transport system substrate-binding protein			1
		aotM	K10023	arginine/ornithine transport system permease protein			1
		aotQ	K10024	arginine/ornithine transport system permease protein			1
		aotP	K10025	arginine/ornithine transport system ATP-binding protein [EC:7.4.2.1]
		bgtB	K17062	arginine/lysine/histidine/glutamine transport system substrate-binding and permease protein
		bgtA	K17063	arginine/lysine/histidine/glutamine transport system ATP-binding protein [EC:7.4.2.1]	1
		artP, artI	K23059	arginine/lysine/histidine transporter system substrate-binding protein			1
		artQ	K17077	arginine/lysine/histidine transport system permease protein			1
		artR	K23060	arginine/lysine/histidine transport system ATP-binding protein [EC:7.4.2.1]
		lhpP	K23061	hydroxyproline transporter system substrate-binding protein
		lhpM	K23062	hydroxyproline transport system permease protein
		lhpN	K23063	hydroxyproline transport system permease protein
		lhpO	K23064	hydroxyproline transport system ATP-binding protein [EC:7.4.2.1]
		livG	K01995	branched-chain amino acid transport system ATP-binding protein	5	1	4
		livF	K01996	branched-chain amino acid transport system ATP-binding protein	6	1	5
		livH	K01997	branched-chain amino acid transport system permease protein	6	1	5
		livM	K01998	branched-chain amino acid transport system permease protein	6	1	5
		livK	K01999	branched-chain amino acid transport system substrate-binding protein	13	4	13
		natB	K11954	neutral amino acid transport system substrate-binding protein			1
		natC	K11955	neutral amino acid transport system permease protein
		natD	K11956	neutral amino acid transport system permease protein
		natA	K11957	neutral amino acid transport system ATP-binding protein
		natE	K11958	neutral amino acid transport system ATP-binding protein
		metQ	K02073	D-methionine transport system substrate-binding protein
		metI	K02072	D-methionine transport system permease protein
		metN	K02071	D-methionine transport system ATP-binding protein
		urtA	K11959	urea transport system substrate-binding protein	1	1	1
		urtB	K11960	urea transport system permease protein
		urtC	K11961	urea transport system permease protein
		urtD	K11962	urea transport system ATP-binding protein			1
		urtE	K11963	urea transport system ATP-binding protein			1
		K01989	K01989	putative tryptophan/tyrosine transport system substrate-binding protein	1		1
		K05832	K05832	putative tryptophan/tyrosine transport system permease protein	1		1
		K05833	K05833	putative tryptophan/tyrosine transport system ATP-binding protein	1		1
		lysX1	K17073	putative lysine transport system substrate-binding protein
		lysX2	K17074	putative lysine transport system permease protein
		lysY	K17076	putative lysine transport system ATP-binding protein
		K23055	K23055	putative lysine/arginine/ornithine/histidine/octopine transport system substrate-binding protein
		K23056	K23056	putative lysine/arginine/ornithine/histidine/octopine transport system permease protein
		K23057	K23057	putative lysine/arginine/ornithine/histidine/octopine transport system permease protein
		K23058	K23058	putative lysine/arginine/ornithine/histidine/octopine transport system ATP-binding protein [EC:7.4.2.1]
		yxeM	K16961	putative S-methylcysteine transport system substrate-binding protein
		yxeN	K16962	putative S-methylcysteine transport system permease protein	1
		yxeO	K16963	putative S-methylcysteine transport system ATP-binding protein	1
		ABC.PA.A	K02028	polar amino acid transport system ATP-binding protein [EC:7.4.2.1]	6		5
		ABC.PA.P	K02029	polar amino acid transport system permease protein	8		8
		ABC.PA.S	K02030	polar amino acid transport system substrate-binding protein	15	2	23
	Peptide and nickel transporters	oppA, mppA	K15580	oligopeptide transport system substrate-binding protein	2		2
		oppB	K15581	oligopeptide transport system permease protein
		oppC	K15582	oligopeptide transport system permease protein
		oppD	K15583	oligopeptide transport system ATP-binding protein			1
		oppF	K10823	oligopeptide transport system ATP-binding protein
		dppA	K12368	dipeptide transport system substrate-binding protein	1		1
		dppB	K12369	dipeptide transport system permease protein			1
		dppC	K12370	dipeptide transport system permease protein	1		1
		dppD	K12371	dipeptide transport system ATP-binding protein			1
		dppF	K12372	dipeptide transport system ATP-binding protein			1
		dppE	K16199	dipeptide transport system substrate-binding protein
		dppB1	K16200	dipeptide transport system permease protein
		dppC	K16201	dipeptide transport system permease protein
		dppD	K16202	dipeptide transport system ATP-binding protein
		sapA	K19226	cationic peptide transport system substrate-binding protein
		sapB	K19227	cationic peptide transport system permease protein
		sapC	K19228	cationic peptide transport system permease protein
		sapD	K19229	cationic peptide transport system ATP-binding protein
		sapF	K19230	cationic peptide transport system ATP-binding protein
		nikA, cntA	K15584	nickel transport system substrate-binding protein	2
		nikB, cntB	K15585	nickel transport system permease protein	2
		nikC, cntC	K15586	nickel transport system permease protein	2
		nikD, cntD	K15587	nickel transport system ATP-binding protein [EC:7.2.2.11]	2
		nikE, cntF	K10824	nickel transport system ATP-binding protein [EC:7.2.2.11]	2
		nikZ	K25103	nickel transport system substrate-binding protein
		nikY	K25104	nickel transport system permease protein
		nikX	K25105	nickel transport system permease protein
		nikW	K25106	nickel transport system ATP-binding protein [EC:7.2.2.11]
		nikV	K25107	nickel transport system ATP-binding protein [EC:7.2.2.11]
		gsiB	K13889	glutathione transport system substrate-binding protein
		gsiC	K13890	glutathione transport system permease protein
		gsiD	K13891	glutathione transport system permease protein
		gsiA	K13892	glutathione transport system ATP-binding protein
		ddpD	K02031	peptide/nickel transport system ATP-binding protein	2	1	6
		ddpF	K02032	peptide/nickel transport system ATP-binding protein	3	1	4
		ABC.PE.P	K02033	peptide/nickel transport system permease protein	6	1	6
		ABC.PE.P1	K02034	peptide/nickel transport system permease protein	6	1	6
		ABC.PE.S	K02035	peptide/nickel transport system substrate-binding protein	6	1	9
		yejA	K13893	microcin C transport system substrate-binding protein		1	1
		yejB	K13894	microcin C transport system permease protein	1	1	1
		yejE	K13895	microcin C transport system permease protein	1	1	1
		yejF	K13896	microcin C transport system ATP-binding protein
	Metallic cation, iron-siderophore and vitamin B12 transporters	fecB	K23181	ferric citrate transport system substrate-binding protein
		fecD	K23182	ferric citrate transport system permease protein
		fecD	K23183	ferric citrate transport system permease protein
		fecE	K23184	ferric citrate transport system ATP-binding protein [EC:7.2.2.18]
		fepB	K23185	ferric enterobactin transport system substrate-binding protein
		fepD	K23186	ferric enterobactin transport system permease protein
		fepG	K23187	ferric enterobactin transport system permease protein
		fepC	K23188	ferric enterobactin transport system ATP-binding protein [EC:7.2.2.17]
		fhuD	K23227	ferric hydroxamate transport system substrate-binding protein
		fhuB	K23228	ferric hydroxamate transport system permease protein
		fhuC	K23229	ferric hydroxamate transport system ATP-binding protein [EC:7.2.2.16]
		hmuT, phuT, bhuT, hemT	K25132	heme transport system substrate-binding protein
		hmuU, phuU, bhuU, hemU	K25133	heme transport system permease protein
		hmuV, phuV, bhuV, hemV	K10834	heme transport system ATP-binding protein [EC:7.6.2.5]
		htsA, isdE	K25113	heme transport system substrate-binding protein
		htsB, isdF	K25114	heme transport system permease protein
		htsC	K25115	heme transport system ATP-binding protein [EC:7.6.2.5]
		isdD	K25116	heme transport system membrane component
		isdA	K14193	iron-regulated surface determinant protein A
		isdB	K25117	iron-regulated surface determinant protein B
		isdC	K25118	iron-regulated surface determinant protein C
		shp	K25119	heme transport system cell surface heme-binding protein
		shr	K25120	heme sequestration protein
		ccmD	K02196	heme exporter protein D
		ccmC	K02195	heme exporter protein C
		ccmB	K02194	heme exporter protein B
		ccmA	K02193	heme exporter protein A [EC:7.6.2.5]
		sirA, fecB, cbrA	K25109	iron-siderophore transport system substrate-binding protein
		sirB, fecC, cbrB	K25110	iron-siderophore transport system permease protein
		sirC, fecD, cbrC	K25111	iron-siderophore transport system permease protein
		fecE, cbrD	K25130	iron-siderophore transport system ATP-binding protein [EC:7.2.2.-]
		ABC.FEV.S	K02016	iron complex transport system substrate-binding protein	4	2	3
		ABC.FEV.P	K02015	iron complex transport system permease protein	4	2	2
		ABC.FEV.A	K02013	iron complex transport system ATP-binding protein [EC:7.2.2.-]	7	3	5
		btuF	K06858	vitamin B12 transport system substrate-binding protein
		btuC	K06073	vitamin B12 transport system permease protein
		btuD	K06074	vitamin B12 transport system ATP-binding protein [EC:7.6.2.8]
		btuF	K25034	cobalamin transport system substrate-binding protein	1	1	1
		btuC	K25027	cobalamin transport system permease protein	4	2	4
		btuD	K25028	cobalamin transport system ATP-binding protein [EC:7.6.2.8]	3	2	3
		mntC	K11601	manganese transport system substrate-binding protein
		mntB	K11602	manganese transport system permease protein
		mntA	K11603	manganese transport system ATP-binding protein [EC:7.2.2.5]
		mntC	K19975	manganese transport system substrate-binding protein
		mntB	K19976	manganese transport system permease protein
		mntA	K19973	manganese transport system ATP-binding protein [EC:7.2.2.5]
		znuA	K09815	zinc transport system substrate-binding protein	2	1	1
		znuB	K09816	zinc transport system permease protein	1	1	1
		znuC	K09817	zinc transport system ATP-binding protein [EC:7.2.2.20]	1	1	1
		TC.ZIP, zupT, ZRT3, ZIP2	K07238	zinc transporter, ZIP family	1	1	1
		mtsA	K11704	iron/zinc/manganese/copper transport system substrate-binding protein
		mtsC	K11705	iron/zinc/manganese/copper transport system permease protein
		mtsB	K11706	iron/zinc/manganese/copper transport system ATP-binding protein
		sitA	K11604	manganese/iron transport system substrate-binding protein
		sitC	K11605	manganese/iron transport system permease protein
		sitD	K11606	manganese/iron transport system permease protein
		sitB	K11607	manganese/iron transport system ATP-binding protein
		psaA, scaA, sloC	K19971	manganese/zinc transport system substrate-binding protein
		psaC, scaB, sloB	K19972	manganese/zinc transport system permease protein
		psaB, scaC, sloA	K10830	manganese/zinc transport system ATP-binding protein [EC:7.2.2.5]
		troA, mntA, znuA	K11707	manganese/zinc/iron transport system substrate-binding protein
		troC, mntC, znuB	K11708	manganese/zinc/iron transport system permease protein
		troD, mntD, znuB	K11709	manganese/zinc/iron transport system permease protein
		troB, mntB, znuC	K11710	manganese/zinc/iron transport system ATP- binding protein [EC:7.2.2.5]
		ABC.MN.S	K09818	manganese/iron transport system substrate-binding protein
		ABC.MN.P	K09819	manganese/iron transport system permease protein
		ABC.MN.A	K09820	manganese/iron transport system ATP-binding protein
		cbiN	K02009	cobalt/nickel transport protein
		cbiQ	K02008	cobalt/nickel transport system permease protein	1	1	1
		cbiM	K02007	cobalt/nickel transport system permease protein	1	1	1
		cbiO	K02006	cobalt/nickel transport system ATP-binding protein	1	1	1
		cbiK	K10094	nickel transport protein	3	2	3
		cbiL	K16915	nickel transport protein	2	3	2
		bioY	K03523	biotin transport system substrate-specific component	1		1
		bioN	K16783	biotin transport system permease protein
		bioM	K16784	biotin transport system ATP-binding protein [EC:7.6.2.-]	1
		qrtT	K16923	energy-coupling factor transport system substrate-specific component			2
		mtsT	K16924	energy-coupling factor transport system substrate-specific component
		ykoF	K24620	energy-coupling factor transport system substrate-specific component
		htsT	K16926	energy-coupling factor transport system substrate-specific component
		cbrT	K16927	energy-coupling factor transport system substrate-specific component
		mtaT	K16928	energy-coupling factor transport system substrate-specific component
		K16929	K16929	energy-coupling factor transport system substrate-specific component
		ecfT	K16785	energy-coupling factor transport system permease protein	1		1
		ecfA1	K16786	energy-coupling factor transport system ATP-binding protein [EC:7.-.-.-]	1		1
		ecfA2	K16787	energy-coupling factor transport system ATP-binding protein [EC:7.-.-.-]			1
		ecfA	K01552	energy-coupling factor transport system ATP-binding protein [EC:7.-.-.-]
		ecfTA	K24040	energy-coupling factor transport system permease/ATP-binding protein [EC:7.-.-.-]
		ykoE	K16925	energy-coupling factor transport system permease protein
		ABC.ZM.A	K02074	zinc/manganese transport system ATP-binding protein
		ABC.ZM.P	K02075	zinc/manganese transport system permease protein
		ABC.ZM.S	K02077	zinc/manganese transport system substrate-binding protein
		feoA	K04758	ferrous iron transport protein A	2	3	2
		feoB	K04759	ferrous iron transport protein B	3	4	2
		feoC	K04760	ferrous iron transport protein C
	ABC-2 and other transporters	ABC-2.A	K01990	ABC-2 type transport system ATP-binding protein	4	2	5
		ABC-2.P	K01992	ABC-2 type transport system permease protein	3		2
		ecsB	K25157	ABC-2 type transport system permease protein
		ecsA	K25158	ABC-2 type transport system ATP-binding protein
		ecsC	K25159	protein EcsC
		ABC.CD.A	K02003	putative ABC transport system ATP-binding protein	7	7	5
		ABC.CD.P	K02004	putative ABC transport system permease protein	7	11	7
		verC	K25154	viologen exporter family transport system permease protein
		verB	K25155	viologen exporter family transport system permease protein
		verA	K25156	viologen exporter family transport system ATP-binding protein
		yknZ, yvrN	K24948	antimicrobial peptide resistance transport system permease protein
		yknY, yvrO	K24949	antimicrobial peptide resistance transport system ATP-binding protein [EC:7.6.2.-]
		ytrF	K16918	acetoin utilization transport system permease protein
		ytrC_D	K16919	acetoin utilization transport system permease protein
		ytrE	K16920	acetoin utilization transport system ATP-binding protein
		ytrB	K16921	acetoin utilization transport system ATP-binding protein
		vraG	K19080	cationic antimicrobial peptide transport system permease protein
		vraF	K19079	cationic antimicrobial peptide transport system ATP-binding protein
		yxdM	K11636	putative ABC transport system permease protein
		yxdL	K11635	putative ABC transport system ATP-binding protein
		narB	K25149	polyether ionophore transport system permease protein
		narA	K25150	polyether ionophore transport system ATP-binding protein
		berB	K25147	beta-exotoxin I transport system permease protein
		berA	K25148	beta-exotoxin I transport system ATP-binding protein
		braE, bceB	K19084	bacitracin transport system permease protein
		braD, bceA	K19083	bacitracin transport system ATP-binding protein
		bceB, vraE	K11632	bacitracin transport system permease protein
		bceA, vraD	K11631	bacitracin transport system ATP-binding protein
		bcrB	K19310	bacitracin transport system permease protein
		bcrA	K19309	bacitracin transport system ATP-binding protein
		lnrN, sagI	K25142	linearmycin/streptolysin S transport system permease protein
		lnrM, sagH	K25143	linearmycin/streptolysin S transport system permease protein
		lnrL, sagG	K25144	linearmycin/streptolysin S transport system ATP-binding protein	1		1
		ybhR	K25180	drug efflux transport system permease protein	1
		ybhS	K25181	drug efflux transport system permease protein	1
		ybhF	K25182	drug efflux transport system ATP-binding protein	1
		ybhG	K25183	membrane fusion protein YbhG	1
		pltK	K25187	pyoluteorin transport system permease protein
		pltJ	K25188	pyoluteorin transport system permease protein
		pltI	K25189	pyoluteorin transport system ATP-binding protein
		pltH	K25190	membrane fusion protein PltH
		pltN	K25184	outer membrane protein PltN
		oleC5	K18233	oleandomycin transport system permease protein
		oleC4	K18232	oleandomycin transport system ATP-binding protein
		drrB	K25140	daunorubicin/doxorubicin transport system permease protein
		drrA	K25141	daunorubicin/doxorubicin transport system ATP-binding protein
		hrtB	K09813	hemin transport system permease protein
		hrtA	K09814	hemin transport system ATP-binding protein [EC:7.6.2.-]
		yydJ	K16916	putative peptide transport system permease protein
		yydI	K16917	putative peptide transport system ATP-binding protein
		gldF	K25151	gliding motility-associated transport system permease protein	1	1	1
		gldA	K25152	gliding motility-associated transport system ATP-binding protein	1	1	1
		gldG	K25153	gliding motility-associatede transport system auxiliary component	1	1	1
		nosY	K19341	Cu-processing system permease protein
		nosF	K19340	Cu-processing system ATP-binding protein
		nisE, spaE, cprB, epiE	K20491	lantibiotic transport system permease protein
		nisG, spaG, cprC	K20492	lantibiotic transport system permease protein
		epiG	K20494	lantibiotic transport system permease protein
		nisF, spaF, cprA, epiF	K20490	lantibiotic transport system ATP-binding protein
		nukF, mcdF, sboF	K20459	lantibiotic transport system ATP-binding protein
		nukE, mcdE, sboE	K20460	lantibiotic transport system permease protein
		nukG, mcdG, sboG	K20461	lantibiotic transport system permease protein
		natB	K09696	sodium transport system permease protein
		natA	K09697	sodium transport system ATP-binding protein [EC:7.2.2.4]
		nodJ	K09694	lipooligosaccharide transport system permease protein
		nodI	K09695	lipooligosaccharide transport system ATP-binding protein
		tagG	K09692	teichoic acid transport system permease protein
		tagH	K09693	teichoic acid transport system ATP-binding protein [EC:7.5.2.4]
		lptF	K07091	lipopolysaccharide export system permease protein	1	1	1
		lptG	K11720	lipopolysaccharide export system permease protein	2	1	2
		lptB	K06861	lipopolysaccharide export system ATP-binding protein [EC:7.5.2.5]	1	1	1
		wzm, rfbA	K09690	lipopolysaccharide transport system permease protein	2	2	2
		wzt, rbfB	K09691	lipopolysaccharide transport system ATP-binding protein	3	2	2
		vexB	K22921	Vi polysaccharide transport system permease protein
		vexD	K22922	Vi polysaccharide transport system permease protein
		vexC	K22923	Vi polysaccharide transport system ATP-binding protein [EC:7.6.2.12]
		kpsM	K09688	capsular polysaccharide transport system permease protein
		kpsE	K10107	capsular polysaccharide transport system permease protein
		kpsT	K09689	capsular polysaccharide transport system ATP-binding protein [EC:7.6.2.12]			1
		cylB	K11051	multidrug/hemolysin transport system permease protein
		cylA	K11050	multidrug/hemolysin transport system ATP-binding protein
Major Facilitator Superfamily (MFS) and othter transporters	Drug transporter	tetA	K08151	MFS transporter, DHA1 family, tetracycline resistance protein
		blt	K08153	MFS transporter, DHA1 family, multidrug resistance protein	1
		mdtG	K08161	MFS transporter, DHA1 family, multidrug resistance protein		1
		mdtH	K08162	MFS transporter, DHA1 family, multidrug resistance protein
		bmr	K19578	MFS transporter, DHA1 family, multidrug resistance protein
		sfaA	K23448	MFS transporter, DHA1 family, staphyloferrin A biosynthesis exporter
		emrB	K03446	MFS transporter, DHA2 family, multidrug resistance protein			1
		yebQ	K08169	MFS transporter, DHA2 family, multidrug resistance protein	1	1	1
		mef	K08217	MFS transporter, DHA3 family, macrolide efflux protein
		bacE	K19552	MFS transporter, DHA3 family, bacilysin exporter BacE
		yitG, ymfD, yfmO	K08221	MFS transporter, ACDE family, multidrug resistance protein
		fsr	K08223	MFS transporter, FSR family, fosmidomycin resistance protein	2	1	1
	Unknown MFS transporter	UMF1	K06902	MFS transporter, UMF1 family	1	1	1
		MSFD8, CLN7	K12307	MFS transporter, ceroid-lipofuscinosis neuronal protein 7
	Other transporters	mgtE	K06213	magnesium transporter	1	1	1
		corA	K03284	magnesium transporter	1	1
		zntB	K16074	zinc transporter
		TC.OOP	K03286	OmpA-OmpF porin, OOP family	4	2	5
		fadL	K06076	long-chain fatty acid transport protein	2	1	1
		aidA-I, misL	K12678	autotransporter family porin
		yfaL	K07279	autotransporter family porin
		fecA	K16091	Fe(3+) dicitrate transport protein
		btuB	K16092	vitamin B12 transporter	3	2	3
		susC	K21573	TonB-dependent starch-binding outer membrane protein SusC
		TC.FEV.OM2, cirA, cfrA, hmuR	K16089	outer membrane receptor for ferrienterochelin and colicins	2		2
		TC.FEV.OM3, tbpA, hemR, lbpA, hpuB, bhuR, hugA, hmbR	K16087	hemoglobin/transferrin/lactoferrin receptor protein	1		1
		TC.FEV.OM	K02014	iron complex outermembrane recepter protein	20	6	12
		czcC, cusC, cnrC	K15725	outer membrane protein, heavy metal efflux system	1	1	1
		tolC, bepC, cyaE, raxC, sapF, rsaF, hasF	K12340	outer membrane protein	2	1	2
		oprC, opcM	K18903	outer membrane protein, multidrug efflux system	1	1	1
		oprN	K18300	outer membrane protein, multidrug efflux system	1	1	1
		oprM, emhC, ttgC, cusC, adeK, smeF, mtrE, cmeC, gesC	K18139	outer membrane protein, multidrug efflux system	3	2	2
		nodT, ameC	K18904	outer membrane protein, multidrug efflux system	1	1	2
		czcD, zitB	K16264	cobalt-zinc-cadmium efflux system protein			1
		fieF	K13283	ferrous-iron efflux pump FieF	1	1	2
		zipB	K16267	zinc and cadmium transporter
		TC.ZIP, zupT, ZRT3, ZIP2	K07238	zinc transporter, ZIP family	1	1	1
		czcA, cusA, cnrA	K15726	heavy metal efflux system protein
		cusA, silA	K07787	copper/silver efflux system protein	1	1	1
		mexK	K18303	multidrug efflux pump
		acrB, mexB, adeJ, smeE, mtrD, cmeB	K18138	multidrug efflux pump	1
		vexF	K18989	multidrug efflux pump
		mdtB	K07788	multidrug efflux pump
		lctP	K03303	lactate permease		1	1
		tehA	K03304	tellurite resistance protein
		chaA, CAX	K07300	Ca2+:H+ antiporter
		yrbG	K07301	cation:H+ antiporter	4	1	2
		tet35	K18218	tetracycline resistance efflux pump
		trkH, trkG, ktrB, ktrD	K03498	trk/ktr system potassium uptake protein	2	3	2
		trkA, ktrA, ktrC	K03499	trk/ktr system potassium uptake protein	2	4	2
		marC	K05595	multiple antibiotic resistance protein	2	1	1
		TMEM165, GDT1	K23541	Ca2+/H+ antiporter, TMEM165/GDT1 family
		mntP	K23242	manganese efflux pump family protein	1	1	1
		emrA	K03543	membrane fusion protein, multidrug efflux system	1
		czcB, cusB, cnrB	K15727	membrane fusion protein, heavy metal efflux system	1		1
		cusB, silB	K07798	membrane fusion protein, copper/silver efflux system	1	1	1
		bpeE	K18901	membrane fusion protein, multidrug efflux system	2	1	3
		mexC	K18295	membrane fusion protein, multidrug efflux system
		mexJ	K18302	membrane fusion protein, multidrug efflux system
		acrA, mexA, adeI, smeD, mtrC, cmeA	K03585	membrane fusion protein, multidrug efflux system	3		1
		triA	K21136	membrane fusion protein, multidrug efflux system
		oqxA	K19586	membrane fusion protein, multidrug efflux system
		mdtA	K07799	membrane fusion protein, multidrug efflux system
		corC	K06189	magnesium and cobalt transporter
		mgtC	K07507	putative Mg2+ transporter-C (MgtC) family protein
		ictB	K18814	putative inorganic carbon (hco3(-)) transporter			1
Phosphotransferase System	Enzyme I and HPr	ptsI	K08483	phosphoenolpyruvate-protein phosphotransferase (PTS system enzyme I) [EC:2.7.3.9]	1	1	1
		ptsP	K08484	phosphotransferase system, enzyme I, PtsP [EC:2.7.3.9]	1	1	1
		ptsH	K02784	phosphocarrier protein HPr		1	1
		pstO	K08485	phosphocarrier protein NPr
		pstA, fryA	K23991	multiphosphoryl transfer protein [EC:2.7.3.9 2.7.1.-]
		frusB, fpr	K11183	multiphosphoryl transfer protein [EC:2.7.1.202]
		fruB	K23993	multiphosphoryl transfer protein [EC:2.7.3.9 2.7.1.202]
	Enzyme II [TC:4.A]	crr	K02777	sugar PTS system EIIA component [EC:2.7.1.-]
		ptsG	K02779	glucose PTS system EIICB or EIICBA component [EC:2.7.1.199]
		ptsGb	K02778	glucose PTS system EIIB component [EC:2.7.1.199]
		ptsG, glcA, glcB	K20118	glucose PTS system EIICBA or EIICB component [EC:2.7.1.199]
		crr	K02777	sugar PTS system EIIA component [EC:2.7.1.-]
		nagE	K02804	N-acetylglucosamine PTS system EIICBA or EIICB component [EC:2.7.1.193]
		nagEb	K02803	N-acetylglucosamine PTS system EIIB component [EC:2.7.1.193]
		crr	K02777	sugar PTS system EIIA component [EC:2.7.1.-]
		malX	K02791	maltose/glucose PTS system EIICB component [EC:2.7.1.199 2.7.1.208]
		malT	K20108	maltose PTS system EIICB or EIICBA component [EC:2.7.1.208]
		gamP	K02765	D-glucosamine PTS system EIICBA component [EC:2.7.1.-]
		scrA, sacP, sacX, ptsS	K02810	sucrose PTS system EIIBCA or EIIBC component [EC:2.7.1.211]
		bglF, bglP	K02757	beta-glucoside PTS system EIICBA component [EC:2.7.1.-]
		bglFa	K02755	beta-glucoside PTS system EIIA component [EC:2.7.1.-]
		crr	K02777	sugar PTS system EIIA component [EC:2.7.1.-]
		ascF	K02753	beta-glucoside (arbutin/salicin/cellobiose) PTS system EIICB component [EC:2.7.1.-]
		crr	K02777	sugar PTS system EIIA component [EC:2.7.1.-]
		treB, treP	K02819	trehalose PTS system EIIBC or EIIBCA component [EC:2.7.1.201]
		crr	K02777	sugar PTS system EIIA component [EC:2.7.1.-]
		murP	K11192	N-acetylmuramic acid PTS system EIICB component [EC:2.7.1.192]
		crr	K02777	sugar PTS system EIIA component [EC:2.7.1.-]
		glvC	K02750	alpha-glucoside PTS system EIICB component [EC:2.7.1.208 2.7.1.-]
		fruB	K02768	fructose PTS system EIIA component [EC:2.7.1.202]	1	1
		fruA	K02770	fructose PTS system EIIBC or EIIC component [EC:2.7.1.202]
		fruAb	K02769	fructose PTS system EIIB component [EC:2.7.1.202]
		frvA	K11201	fructose-like PTS system EIIA component [EC:2.7.1.-]
		fryB	K11202	fructose-like PTS system EIIB component [EC:2.7.1.-]
		fryC, frvB	K11203	fructose-like PTS system EIIC or EIIBC or EIIABC component
		cmtB	K02798	mannitol PTS system EIIA component [EC:2.7.1.197]
		mtlA, cmtA	K02800	mannitol PTS system EIICBA or EIICB component [EC:2.7.1.197]
		mngA, hrsA	K11200	2-O-A-mannosyl-D-glycerate PTS system EIIABC component [EC:2.7.1.195]
		lacF	K02786	lactose PTS system EIIA component [EC:2.7.1.207]
		lacE	K02788	lactose PTS system EIICB component [EC:2.7.1.207]
		celC, chbA	K02759	cellobiose PTS system EIIA component [EC:2.7.1.196 2.7.1.205]
		celA, chbB	K02760	cellobiose PTS system EIIB component [EC:2.7.1.196 2.7.1.205]
		celB, chbC	K02761	cellobiose PTS system EIIC component	1
		srlB	K02781	glucitol/sorbitol PTS system EIIA component [EC:2.7.1.198]
		srlE	K02782	glucitol/sorbitol PTS system EIIB component [EC:2.7.1.198]
		srlA	K02783	glucitol/sorbitol PTS system EIIC component
		gatA, sgcA	K02773	galactitol PTS system EIIA component [EC:2.7.1.200]
		gatB, sgcB	K02774	galactitol PTS system EIIB component [EC:2.7.1.200]
		gatC, sgcC	K02775	galactitol PTS system EIIC component
		gatA	K20112	galactose PTS system EIIA component [EC:2.7.1.204]
		gatB	K20113	galactose PTS system EIIB component [EC:2.7.1.204]
		gatC	K20114	galactose PTS system EIIC component
		manX	K02794	mannose PTS system EIIAB component [EC:2.7.1.191]
		manXa	K02793	mannose PTS system EIIA component [EC:2.7.1.191]	1	1	1
		manY	K02795	mannose PTS system EIIC component
		manZ	K02796	mannose PTS system EIID component
		gfrA	K19506	fructoselysine/glucoselysine PTS system EIIA component [EC:2.7.1.-]
		gfrB	K19507	fructoselysine/glucoselysine PTS system EIIB component [EC:2.7.1.-]
		gfrC	K19508	fructoselysine/glucoselysine PTS system EIIC component
		gfrD	K19509	fructoselysine/glucoselysine PTS system EIID component
		levD	K11194	fructose PTS system EIIA component [EC:2.7.1.202]
		levE	K11195	fructose PTS system EIIB component [EC:2.7.1.202]
		levF	K11196	fructose PTS system EIIC component
		levG	K02771	fructose PTS system EIID component
		sorF, sorA	K02812	sorbose PTS system EIIA component [EC:2.7.1.206]
		sorB	K02813	sorbose PTS system EIIB component [EC:2.7.1.206]
		sorA, sorC	K02814	sorbose PTS system EIIC component
		sorM, sorD	K02815	sorbose PTS system EIID component
		agaF	K02744	N-acetylgalactosamine PTS system EIIA component [EC:2.7.1.-]
		agaV	K02745	N-acetylgalactosamine PTS system EIIB component [EC:2.7.1.-]
		agaW	K02746	N-acetylgalactosamine PTS system EIIC component
		agaE	K02747	N-acetylgalactosamine PTS system EIID component
		agaF	K02744	N-acetylgalactosamine PTS system EIIA component [EC:2.7.1.-]
		agaB	K10984	galactosamine PTS system EIIB component [EC:2.7.1.-]
		agaC	K10985	galactosamine PTS system EIIC component
		agaD	K10986	galactosamine PTS system EIID component
		dgaA	K17464	D-glucosaminate PTS system EIIA component [EC:2.7.1.203]
		dgaB	K17465	D-glucosaminate PTS system EIIB component [EC:2.7.1.203]
		dgaC	K17466	D-glucosaminate PTS system EIIC component
		dgaD	K17467	D-glucosaminate PTS system EIID component
		ulaC, sgaA	K02821	ascorbate PTS system EIIA or EIIAB component [EC:2.7.1.194]
		ulaB, sgaB	K02822	ascorbate PTS system EIIB component [EC:2.7.1.194]
		ulaA, sgaT	K03475	ascorbate PTS system EIIC component
		ptsN	K02806	nitrogen PTS system EIIA component [EC:2.7.1.-]	2	2	2
		dhaM	K05881	phosphoenolpyruvate---glycerone phosphotransferase subunit DhaM [EC:2.7.1.121]
Flagellar	Chemotaxis proteins	cheA	K03407	two-component system, chemotaxis family, sensor kinase CheA [EC:2.7.13.3]	4	2	6
		cheW	K03408	purine-binding chemotaxis protein CheW	5	3	7
		cheX	K03409	chemotaxis protein CheX	3	3	2
		cheC	K03410	chemotaxis protein CheC			1
		cheD	K03411	chemotaxis protein CheD [EC:3.5.1.44]	3	1	4
		cheR	K00575	chemotaxis protein methyltransferase CheR [EC:2.1.1.80]	6	3	5
		cheB	K03412	two-component system, chemotaxis family, protein-glutamate methylesterase/glutaminase [EC:3.1.1.61 3.5.1.44]	3	2	4
		cheBR	K13924	two-component system, chemotaxis family, CheB/CheR fusion protein [EC:2.1.1.80 3.1.1.61]	1
		cheY	K03413	two-component system, chemotaxis family, chemotaxis protein CheY	5	4	7
		cheZ	K03414	chemotaxis protein CheZ		2
		cheV	K03415	two-component system, chemotaxis family, chemotaxis protein CheV		1	1
		mcp	K03406	methyl-accepting chemotaxis protein	48	9	63
		tsr	K05874	methyl-accepting chemotaxis protein I, serine sensor receptor		2	1
		tar	K05875	methyl-accepting chemotaxis protein II, aspartate sensor receptor		1
		trg	K05876	methyl-accepting chemotaxis protein III, ribose and galactose sensor receptor
		tap	K05877	methyl-accepting chemotaxis protein IV, peptide sensor receptor
		aer	K03776	aerotaxis receptor
		hemAT	K06595	heam-based aerotactic trancducer
	Flagellar assembly proteins	fliH	K02411	flagellar assembly protein FliH	1	1	1
		fliI	K02412	flagellum-specific ATP synthase [EC:7.4.2.8]	1	1	1
		fliJ	K02413	flagellar protein FliJ	1	1	1
		fliO, fliZ	K02418	flagellar protein FliO/FliZ	1	1	1
		fliP	K02419	flagellar biosynthesis protein FliP	1	1	1
		fliQ	K02420	flagellar biosynthesis protein FliQ	1	1	1
		fliR	K02421	flagellar biosynthesis protein FliR	1	1	1
		fliR-flhB	K13820	flagellar biosynthesis protein FliR/FlhB
		flhA	K02400	flagellar biosynthesis protein FlhA	1	1	1
		flhB	K02401	flagellar biosynthesis protein FlhB	1	1	1
		flhE	K03516	flagellar protein FlhE
		fliG	K02410	flagellar motor switch protein FliG	1	1	1
		fliM	K02416	flagellar motor switch protein FliM	1	1	1
		fliN	K02417	flagellar motor switch protein FliN	1	1	1
		fliF	K02409	flagellar M-ring protein FliF	1	1	1
		flgI	K02394	flagellar P-ring protein FlgI	1	1	1
		flgA	K02386	flagellar basal body P-ring formation protein FlgA	1	1	1
		flgH	K02393	flagellar L-ring protein FlgH	1	1	1
		fliL	K02415	flagellar protein FliL	4	2	4
		fliE	K02408	flagellar hook-basal body complex protein FliE	1	1	1
		fliK	K02414	flagellar hook-length control protein FliK	1	1	1
		flgB	K02387	flagellar basal-body rod protein FlgB	1	1	1
		flgC	K02388	flagellar basal-body rod protein FlgC	1	1	1
		flgD	K02389	flagellar basal-body rod modification protein FlgD	2	1	1
		flgF	K02391	flagellar basal-body rod protein FlgF	1	1	1
		flgG	K02392	flagellar basal-body rod protein FlgG	1	1	1
		flgJ	K02395	peptidoglycan hydrolase FlgJ	1	1	1
		flgE	K02390	flagellar hook protein FlgE	2	1	1
		flgK	K02396	flagellar hook-associated protein 1	2	1	1
		flgL	K02397	flagellar hook-associated protein 3 FlgL	2	1	1
		flgN	K02399	flagellar biosynthesis protein FlgN	1
		flgT	K24343	flagellar H-ring protein FlgT
		flgO	K24344	flagellar H-ring protein FlgO
		flgP	K09860	outer membrane protein FlgP	1	1	2
		flgQ	K24346	flagellar motility protein FlgQ
		motX	K21217	sodium-type polar flagellar protein MotX
		motY	K21218	sodium-type flagellar protein MotY
		fliB	K18475	lysine-N-methylase [EC:2.1.1.-]
		fliC, hag	K02406	flagellin	3	1	4
		fliD	K02407	flagellar hook-associated protein 2	2	1	1
		fliS	K02422	flagellar secretion chaperone FliS	1	1	1
		fliT	K02423	flagellar protein FliT	1
		flhD	K02403	flagellar transcriptional activator FlhD
		flhC	K02402	flagellar transcriptional activator FlhC
		fliA, whiG	K02405	RNA polymerase sigma factor FliA	1	1	1
		motA	K02556	chemotaxis protein MotA	3	1	3
		motB	K02557	chemotaxis protein MotB	4	1	3
		motC	K10564	chemotaxis protein MotC
		motD	K10565	chemotaxis protein MotD
	Others	flrA, fleQ, flaK	K10941	sigma-54 dependent transcriptional regulator, flagellar regulatory protein			1
		flrB, fleS, flaL	K10942	two-component system, sensor histidine kinase FlrB [EC:2.7.13.3]
		flrC, fleR, flaM	K10943	two-component system, response regulator FlrC
		fliY, tcyA	K02424	L-cystine transport system substrate-binding protein	1
		fliZ	K02425	regulator of sigma S factor FliZ
		fliW	K13626	flagellar assembly factor FliW	3	1	3
		flgM	K02398	negative regulator of flagellin synthesis FlgM	1	1	1
		flaF	K06602	flagellar biosynthesis activator protein FlaF
		flaG	K06603	flagellar protein FlaG	1	1	1
		flaI	K06604	flagellar protein FlaI
		flbA	K02382	flagellar protein FlbA
		flbB	K02383	flagellar protein FlbB	1		1
		flbC	K02384	flagellar protein FlbC
		flbD	K02385	flagellar protein FlbD
		flbT	K06601	flagellar biosynthesis repressor protein FlbT
		flhF	K02404	flagellar biosynthesis protein FlhF	1	1	1
		flhG, fleN	K04562	flagellar biosynthesis protein FlhG	2	1	2
	Archaeal flagellar assembly proteins	flaA	K07324	archaeal flagellin FlaA
		flaB	K07325	archaeal flagellin FlaB
		flaC	K07822	archaeal flagellar protein FlaC
		flaD	K07327	archaeal flagellar protein FlaD
		flaE	K07328	archaeal flagellar protein FlaE
		flaCE	K23986	archaeal flagellar protein FlaCE
		flaF	K07329	archaeal flagellar protein FlaF
		flaG	K07330	archaeal flagellar protein FlaG
		flaH	K07331	archaeal flagellar protein FlaH
		flaI	K07332	archaeal flagellar protein FlaI
		flaJ	K07333	archaeal flagellar protein FlaJ
		flaK	K07991	archaeal preflagellin peptidase FlaK [EC:3.4.23.52]
Pilus system	Twitching motility proteins	pilG	K02657	twitching motility two-component system response regulator PilG			1
		pilH	K02658	twitching motility two-component system response regulator PilH
		pilI	K02659	twitching motility protein PilI			1
		pilJ	K02660	twitching motility protein PilJ
		pilK	K02661	type IV pilus assembly protein PilK
		chpA	K06596	chemosensory pili system protein ChpA (sensor histidine kinase/response regulator)	1	1	1
		pilR, pehR	K02667	two-component system, NtrC family, response regulator PilR	1	1	1
		pilS, pehS	K02668	two-component system, NtrC family, sensor histidine kinase PilS [EC:2.7.13.3]	4	3	3
		pilT	K02669	twitching motility protein PilT
		pilU	K02670	twitching motility protein PilU
	Chemosensory pili system proteins	chpA	K06596	chemosensory pili system protein ChpA (sensor histidine kinase/response regulator)
		chpB	K06597	chemosensory pili system protein ChpB (putative protein-glutamate methylesterase)
		chpC	K06598	chemosensory pili system protein ChpC
		chpD	K06599	AraC family transcriptional regulator, chemosensory pili system protein ChpD
		chpE	K06600	chemosensory pili system protein ChpE
	Positive phototactic motility proteins	pixG	K11522	two-component system, chemotaxis family, response regulator PixG
		pixH	K11523	two-component system, chemotaxis family, response regulator PixH
		pixI	K11524	positive phototaxis protein PixI			1
		pixJ	K11525	methyl-accepting chemotaxis protein PixJ
		pixL	K11526	two-component system, chemotaxis family, sensor histidine kinase and response regulator PixL	1	1	1
	Pilus assembly proteins	pilA	K02650	type IV pilus assembly protein PilA	4	3	4
		pilB	K02652	type IV pilus assembly protein PilB	2	2	4
		pilC	K02653	type IV pilus assembly protein PilC	1	2	1
		pilD, pppA	K02654	leader peptidase (prepilin peptidase) / N-methyltransferase [EC:3.4.23.43 2.1.1.-]	1	1	1
		pilF	K02656	type IV pilus assembly protein PilF	1	2	1
		pilQ	K02666	type IV pilus assembly protein PilQ	1	1	1
		pilP	K02665	type IV pilus assembly protein PilP	2	2	1
		pilO	K02664	type IV pilus assembly protein PilO
		pilOP	K23985	type IV pilus assembly protein PilOP			1
		pilN	K02663	type IV pilus assembly protein PilN	1	2	1
		pilM	K02662	type IV pilus assembly protein PilM
		pilZ	K02676	type IV pilus assembly protein PilZ	1	1	3
		pilV	K02671	type IV pilus assembly protein PilV	2	1	3
		pilW	K02672	type IV pilus assembly protein PilW	1	1	2
		pilX	K02673	type IV pilus assembly protein PilX	3	1	3
		pilY1	K02674	type IV pilus assembly protein PilY1
		pilY2	K02675	type IV pilus assembly protein PilY2	1		1
		pilE	K02655	type IV pilus assembly protein PilE	1	1
		flp, pilA	K02651	pilus assembly protein Flp/PilA	1	1
		cpaA, tadV	K02278	prepilin peptidase CpaA [EC:3.4.23.43]	1	1
		cpaB, rcpC	K02279	pilus assembly protein CpaB	1	1
		cpaC, rcpA	K02280	pilus assembly protein CpaC
		cpaD	K02281	pilus assembly protein CpaD	1	1
		cpaE, tadZ	K02282	pilus assembly protein CpaE	1	1
		cpaF, tadA	K02283	pilus assembly protein CpaF [EC:7.4.2.8]
	Fimbrial proteins	fimA	K07345	major type 1 subunit fimbrin (pilin)
		fimC	K07346	fimbrial chaperone protein
		fimD, fimC, mrkC, htrE, cssD	K07347	outer membrane usher protein
		fimF	K07348	minor fimbrial subunit
		fimG	K07349	minor fimbrial subunit
		fimH	K07350	minor fimbrial subunit
		fimI	K07351	fimbrial protein
		sfmA	K07352	type 1 fimbrial protein
		sfmC	K07353	fimbrial chaperone protein
		sfmD	K07354	outer membrane usher protein
		sfmF	K07355	fimbrial-like protein
		sfmH	K07356	fimbrial protein
Reactive oxygen species (ROS) detoxification	superoxide dismutase	sodN	K00518	nickel superoxide dismutase [EC:1.15.1.1]	1
		SOD2	K04564	superoxide dismutase, Fe-Mn family [EC:1.15.1.1]		1
		SOD1	K04565	superoxide dismutase, Cu-Zn family [EC:1.15.1.1]
		SOD3	K16627	superoxide dismutase, Cu-Zn family [EC:1.15.1.1]
		CCS	K04569	copper chaperone for superoxide dismutase
	superoxide reductase	dfx	K05919	superoxide reductase [EC:1.15.1.2]	1	1	2
	catalase	katE, CAT, catB, srpA	K03781	catalase [EC:1.11.1.6]	1	1
		katG	K03782	catalase-peroxidase [EC:1.11.1.21]			1
		K07217	K07217	Mn-containing catalase
		rebD	K19885	dichlorochromopyrrolate synthase / catalase [EC:1.21.98.2 1.11.1.6]
	thiol peroxidase	tpx	K11065	thioredoxin-dependent peroxiredoxin [EC:1.11.1.24]	1	1	1
	cytochrome c peroxidase	E1.11.1.5	K00428	cytochrome c peroxidase [EC:1.11.1.5]	1	1	1
		ahpE	K24120	mycoredoxin-dependent peroxiredoxin [EC:1.11.1.29]	1		3
		PRDX2_4, ahpC	K03386	peroxiredoxin 2/4 [EC:1.11.1.24]	1		1
	rubrerythrin	fprB	K19824	rubrerythrin	1
Damage repair systems	thioredoxin	trxC	K03672	thioredoxin 2 [EC:1.8.1.8]	1	3	1
		trxA	K03671	thioredoxin 1	1
	thioredoxin reductase	FTRC	K17892	ferredoxin-thioredoxin reductase catalytic chain [EC:1.8.7.2]	2	2	2
		trxB, TRR	K00384	thioredoxin reductase (NADPH) [EC:1.8.1.9]	1	1
	glutaredoxin	nrdH	K06191	glutaredoxin-like protein NrdH	2	1	3
		grxC, GLRX, GLRX2	K03676	glutaredoxin 3	1
		NifU	K13819	NifU-like protein	1	1	1
polyhydroxyalkanoates(PHB) synthesis	Acetoacetyl-CoA <=> Acetyl-CoA	ACAT, atoB	K00626	acetyl-CoA C-acetyltransferase [EC:2.3.1.9]	4	2	4
	3-hydroxybutyryl-CoA dehydrogenase	paaH, hbd, fadB, mmgB	K00074	3-hydroxybutyryl-CoA dehydrogenase [EC:1.1.1.157]	2	1	2
		HADH	K00022	3-hydroxyacyl-CoA dehydrogenase [EC:1.1.1.35]
		fadN	K07516	3-hydroxyacyl-CoA dehydrogenase [EC:1.1.1.35]	1		1
		fadB	K01825	3-hydroxyacyl-CoA dehydrogenase / enoyl-CoA hydratase / 3-hydroxybutyryl-CoA epimerase / enoyl-CoA isomerase [EC:1.1.1.35 4.2.1.17 5.1.2.3 5.3.3.8]
		fadJ	K01782	3-hydroxyacyl-CoA dehydrogenase / enoyl-CoA hydratase / 3-hydroxybutyryl-CoA epimerase [EC:1.1.1.35 4.2.1.17 5.1.2.3]
	enoyl-CoA hydratase	paaF, echA	K01692	enoyl-CoA hydratase [EC:4.2.1.17]	6	2	6
		crt	K01715	enoyl-CoA hydratase [EC:4.2.1.17]	1	1	2
		HADHA	K07515	enoyl-CoA hydratase / long-chain 3-hydroxyacyl-CoA dehydrogenase [EC:4.2.1.17 1.1.1.211]
		EHHADH	K07514	enoyl-CoA hydratase / 3-hydroxyacyl-CoA dehydrogenase / 3,2-trans-enoyl-CoA isomerase [EC:4.2.1.17 1.1.1.35 5.3.3.8]
		ECHS1	K07511	enoyl-CoA hydratase [EC:4.2.1.17]
	3-hydroxybutyryl-CoA dehydratase	croR	K17865	3-hydroxybutyryl-CoA dehydratase [EC:4.2.1.55]	1		1
	poly[(R)-3-hydroxyalkanoate] polymerase	phaC, phbC	K03821	poly[(R)-3-hydroxyalkanoate] polymerase subunit PhaC [EC:2.3.1.304]	2		1
		phaE	K22881	poly[(R)-3-hydroxyalkanoate] polymerase subunit PhaE	1		1
	poly(3-hydroxybutyrate) depolymerase	phaZ	K05973	poly(3-hydroxybutyrate) depolymerase [EC:3.1.1.75]
	acetoacetyl-CoA reductase	phbB	K00023	acetoacetyl-CoA reductase [EC:1.1.1.36]
Propionate degradation	propionyl-CoA carboxylase	PCCA, pccA	K01965	propionyl-CoA carboxylase alpha chain [EC:6.4.1.3]
		PCCB, pccB	K01966	propionyl-CoA carboxylase beta chain [EC:6.4.1.3 2.1.3.15]	2	1	2
	methylmalonyl-CoA decarboxylase	ECHDC1	K18426	ethylmalonyl-CoA/methylmalonyl-CoA decarboxylase [EC:4.1.1.94 4.1.1.-]
		scpB, mmcD	K11264	methylmalonyl-CoA decarboxylase [EC:4.1.1.-]
	methylmalonyl-CoA epimerase	MCEE, epi	K05606	methylmalonyl-CoA/ethylmalonyl-CoA epimerase [EC:5.1.99.1]	1	1	1
	methylmalonyl-CoA mutase	MUT	K01847	methylmalonyl-CoA mutase [EC:5.4.99.2]	3	3	1
		E5.4.99.2B, mcmA2	K01849	methylmalonyl-CoA mutase, C-terminal domain [EC:5.4.99.2]
		E5.4.99.2A, mcmA1	K01848	methylmalonyl-CoA mutase, N-terminal domain [EC:5.4.99.2]
	succinyl-CoA synthetase	LSC1	K01899	succinyl-CoA synthetase alpha subunit [EC:6.2.1.4 6.2.1.5]
		LSC2	K01900	succinyl-CoA synthetase beta subunit [EC:6.2.1.4 6.2.1.5]
		sucD	K01902	succinyl-CoA synthetase alpha subunit [EC:6.2.1.5]	1	1	1
		sucC	K01903	succinyl-CoA synthetase beta subunit [EC:6.2.1.5]	1	1	1
	succinate dehydrogenase / fumarate reductase	frdA	K00244	fumarate reductase flavoprotein subunit [EC:1.3.5.4]		1	1
		frdB	K00245	fumarate reductase iron-sulfur subunit [EC:1.3.5.4]
		frdC	K00246	fumarate reductase subunit C
		frdD	K00247	fumarate reductase subunit D
		sdhA, frdA	K00239	succinate dehydrogenase / fumarate reductase, flavoprotein subunit [EC:1.3.5.1 1.3.5.4]	1	1	1
		sdhB, frdB	K00240	succinate dehydrogenase / fumarate reductase, iron-sulfur subunit [EC:1.3.5.1 1.3.5.4]	1	1	1
		sdhC, frdC	K00241	succinate dehydrogenase / fumarate reductase, cytochrome b subunit	1	1	1
		sdhD, frdD	K00242	succinate dehydrogenase / fumarate reductase, membrane anchor subunit
		sdhD, frdD	K18859	succinate dehydrogenase / fumarate reductase, subunit D
		sdhD, frdD	K18860	putative succinate dehydrogenase / fumarate reductase, subunit D
		SDHA, SDH1	K00234	succinate dehydrogenase (ubiquinone) flavoprotein subunit [EC:1.3.5.1]
		SDHB, SDH2	K00235	succinate dehydrogenase (ubiquinone) iron-sulfur subunit [EC:1.3.5.1]
		SDHC, SDH3	K00236	succinate dehydrogenase (ubiquinone) cytochrome b560 subunit
		SDHD, SDH3	K00237	succinate dehydrogenase (ubiquinone) membrane anchor subunit
	fumarase	E4.2.1.2A, fumA, fumB	K01676	fumarate hydratase, class I [EC:4.2.1.2]	1	1	1
		E4.2.1.2AA, fumA	K01677	fumarate hydratase subunit alpha [EC:4.2.1.2]
		E4.2.1.2AB, fumB	K01678	fumarate hydratase subunit beta [EC:4.2.1.2]
		E4.2.1.2B, fumC, FH	K01679	fumarate hydratase, class II [EC:4.2.1.2]	1		1
		fumD	K01675	fumarate hydratase D [EC:4.2.1.2]
		fumE	K01774	fumarate hydratase E [EC:4.2.1.2]
	malate dehydrogenase	mqo	K00116	malate dehydrogenase (quinone) [EC:1.1.5.4]
		MDH1	K00025	malate dehydrogenase [EC:1.1.1.37]
		MDH2	K00026	malate dehydrogenase [EC:1.1.1.37]
		mdh	K00024	malate dehydrogenase [EC:1.1.1.37]	1	1	2
	oxaloacetate decarboxylase	oadA	K01571	oxaloacetate decarboxylase (Na+ extruding) subunit alpha [EC:7.2.4.2]
		madB, oadB, gcdB, mmdB	K20509	carboxybiotin decarboxylase [EC:7.2.4.1]	2	1	3
		oadG	K01573	oxaloacetate decarboxylase (Na+ extruding) subunit gamma
		bcpA	K01003	oxaloacetate decarboxylase [EC:4.1.1.112]
	pyruvate ferredoxin oxidoreductase	porA	K00169	pyruvate ferredoxin oxidoreductase alpha subunit [EC:1.2.7.1]		2	1
		porB	K00170	pyruvate ferredoxin oxidoreductase beta subunit [EC:1.2.7.1]		2	1
		porC, porG	K00172	pyruvate ferredoxin oxidoreductase gamma subunit [EC:1.2.7.1]		2	1
		vorG, porG	K00189	2-oxoisovalerate/pyruvate ferredoxin oxidoreductase gamma subunit [EC:1.2.7.7 1.2.7.1]
		porD	K00171	pyruvate ferredoxin oxidoreductase delta subunit [EC:1.2.7.1]		2
		por, nifJ	K03737	pyruvate-ferredoxin/flavodoxin oxidoreductase [EC:1.2.7.1 1.2.7.-]	1	1	2
	oxoglutarate dehydrogenase	korA, oorA, oforA	K00174	2-oxoglutarate/2-oxoacid ferredoxin oxidoreductase subunit alpha [EC:1.2.7.3 1.2.7.11]	4	2	5
		korB, oorB, oforB	K00175	2-oxoglutarate/2-oxoacid ferredoxin oxidoreductase subunit beta [EC:1.2.7.3 1.2.7.11]	4	3	5
	Acetyl-phosphate to acetate	acyP	K01512	acylphosphatase [EC:3.6.1.7]	1	1
		ackA	K00925	acetate kinase [EC:2.7.2.1]		1	2
	Acetyl-CoA to Acetyl-phosphate	E2.3.1.8, pta	K00625	phosphate acetyltransferase [EC:2.3.1.8]
		pta	K13788	phosphate acetyltransferase [EC:2.3.1.8]			2
		K15024	K15024	putative phosphotransacetylase [EC:2.3.1.8]
		eutD	K04020	phosphotransacetylase
	Aldehyde dehydrogenase	ALDH	K00128	aldehyde dehydrogenase (NAD+) [EC:1.2.1.3]	1		1
		ALDH7A1	K14085	aldehyde dehydrogenase family 7 member A1 [EC:1.2.1.31 1.2.1.8 1.2.1.3]
		ALDH9A1	K00149	aldehyde dehydrogenase family 9 member A1 [EC:1.2.1.47 1.2.1.3]
		aldB	K00138	aldehyde dehydrogenase [EC:1.2.1.-]
	Acetyl-CoA to acetate	E3.1.2.1, ACH1	K01067	acetyl-CoA hydrolase [EC:3.1.2.1]			1
		pct	K01026	propionate CoA-transferase [EC:2.8.3.1]	1		1
		aarC, cat1	K18118	succinyl-CoA:acetate CoA-transferase [EC:2.8.3.18]		1	1
	acetate---CoA ligase	acdA	K01905	acetate---CoA ligase (ADP-forming) subunit alpha [EC:6.2.1.13]
		acdB	K22224	acetate---CoA ligase (ADP-forming) subunit beta [EC:6.2.1.13]
		acdAB	K24012	acetate---CoA ligase (ADP-forming) [EC:6.2.1.13]	1	3	2
